# Supplementary material for: A triangular model of fractal growth with application to adsorptive spin-coating of polymers
Source: PLoS One. 2024 Feb 23;19(2):e0298916. doi: 10.1371/journal.pone.0298916 (PMC10889878; doi:10.1371/journal.pone.0298916)
Supplement: S1 File — (XLSX) [file pone.0298916.s001.xlsx]

## Sheet: Cleaned
Bond Range	Mobility	Bond Rate	Rep	Growth Rate	Branch Slope	Percent Attached	Average Length	Degree STD		bond-range	Mobility	Dimension
1.65	25	0.1	1	0.04	62	0.882	0.085	1.68		1.65	25	1.7539
1.65	25	0.1	5	0.05	65	0.892	0.085	1.69		1.65	25	1.7547
1.65	25	0.1	3	0.049	58	0.871	0.085	1.68		1.65	25	1.7556
1.65	25	0.1	4	0.033	61	0.871	0.085	1.68		1.65	25	1.758
1.65	25	0.1	7	0.046	66	0.877	0.085	1.67		1.65	25	1.7596
1.65	25	0.1	6	0.004	64	0.902	0.085	1.68		1.65	25	1.7607
1.65	25	0.1	9	0.008	65	0.881	0.085	1.68		1.65	25	1.7636
1.65	25	0.1	8	0.017	56	0.901	0.085	1.68		1.65	25	1.7638
1.65	25	0.1	10	0.064	70	0.838	0.085	1.68		1.65	25	1.7644
1.65	25	0.1	12	0.026	61	0.868	0.085	1.67		1.65	25	1.7648
1.65	25	0.1	13	0.027	69	0.875	0.085	1.68		1.65	25	1.766
1.65	25	0.1	11	0.038	62	0.883	0.085	1.68		1.65	25	1.7669
1.65	25	0.1	14	0.054	54	0.828	0.085	1.68		1.65	25	1.7677
1.65	25	0.1	15	-0.003	53	0.903	0.085	1.68		1.65	25	1.7685
1.65	25	0.1	17	0.031	51	0.816	0.085	1.69		1.65	25	1.7696
1.65	25	0.1	16	0.029	63	0.912	0.085	1.68		1.65	25	1.7701
1.65	25	0.1	18	0.036	69	0.911	0.085	1.68		1.65	25	1.7701
1.65	25	0.1	19	0.021	64	0.892	0.085	1.68		1.65	25	1.7702
1.65	25	0.1	20	0.054	61	0.894	0.085	1.67		1.65	25	1.7707
1.65	25	0.1	21	0.028	55	0.856	0.085	1.68		1.65	25	1.7715
1.65	25	0.1	22	0.036	60	0.886	0.085	1.68		1.65	25	1.7719
1.65	25	0.1	23	0.06	62	0.892	0.085	1.68		1.65	25	1.7719
1.65	25	0.1	24	0.023	62	0.868	0.085	1.68		1.65	25	1.7721
1.65	25	0.1	25	0.004	58	0.827	0.085	1.68		1.65	25	1.7722
1.65	25	0.1	26	0.014	66	0.856	0.085	1.69		1.65	25	1.7723
1.65	25	0.1	27	0.021	66	0.89	0.085	1.69		1.65	25	1.7724
1.65	25	0.1	28	0.032	67	0.888	0.085	1.68		1.65	25	1.7725
1.65	25	0.1	29	0.049	70	0.896	0.085	1.69		1.65	25	1.7741
1.65	25	0.1	30	0.019	61	0.893	0.085	1.69		1.65	25	1.7741
1.65	25	0.1	32	0.039	67	0.895	0.085	1.68		1.65	25	1.7748
1.65	25	0.1	34	0.029	56	0.84	0.085	1.68		1.65	25	1.7749
1.65	25	0.1	35	0.027	65	0.915	0.085	1.67		1.65	25	1.7752
1.65	25	0.1	38	0.031	57	0.841	0.085	1.68		1.65	25	1.7755
1.65	25	0.1	36	0.044	65	0.857	0.085	1.69		1.65	25	1.7758
1.65	25	0.1	37	0.058	54	0.91	0.085	1.68		1.65	25	1.7759
1.65	25	0.1	39	0.018	62	0.889	0.085	1.69		1.65	25	1.7761
1.65	25	0.1	40	0.037	62	0.899	0.085	1.67		1.65	25	1.7761
1.65	25	0.1	41	0.021	64	0.872	0.085	1.68		1.65	25	1.7762
1.65	25	0.1	42	0.015	71	0.878	0.085	1.69		1.65	25	1.7764
1.65	25	0.1	43	0.023	61	0.89	0.085	1.69		1.65	25	1.777
1.65	25	0.1	45	0.022	68	0.898	0.085	1.67		1.65	25	1.7776
1.65	25	0.1	44	0.043	61	0.837	0.085	1.68		1.65	25	1.778
1.65	25	0.1	46	0.032	59	0.85	0.085	1.67		1.65	25	1.7788
1.65	25	0.1	47	0.018	62	0.853	0.085	1.68		1.65	25	1.7794
1.65	25	0.1	48	0.047	61	0.875	0.085	1.69		1.65	25	1.7796
1.65	25	0.1	50	0.017	64	0.906	0.085	1.69		1.65	25	1.78
1.75	25	0.1	1	0.065	73	0.97	0.089	1.71		1.65	50	1.7352
1.75	25	0.1	2	0.065	78	0.977	0.09	1.71		1.65	50	1.745
1.75	25	0.1	3	0.042	72	0.973	0.089	1.71		1.65	50	1.7504
1.75	25	0.1	4	0.05	73	0.967	0.089	1.71		1.65	50	1.7508
1.75	25	0.1	5	0.045	72	0.966	0.09	1.7		1.65	50	1.7512
1.75	25	0.1	6	0.034	70	0.974	0.089	1.7		1.65	50	1.7543
1.75	25	0.1	7	0.042	70	0.974	0.089	1.7		1.65	50	1.7549
1.75	25	0.1	8	0.049	65	0.971	0.089	1.72		1.65	50	1.7549
1.75	25	0.1	9	0.049	75	0.967	0.09	1.71		1.65	50	1.755
1.75	25	0.1	10	0.051	73	0.97	0.089	1.71		1.65	50	1.7562
1.75	25	0.1	11	0.04	71	0.971	0.089	1.71		1.65	50	1.757
1.75	25	0.1	12	0.048	71	0.97	0.09	1.71		1.65	50	1.7583
1.75	25	0.1	13	0.061	74	0.965	0.089	1.71		1.65	50	1.7585
1.75	25	0.1	14	0.031	73	0.969	0.089	1.71		1.65	50	1.7589
1.75	25	0.1	15	0.052	74	0.969	0.089	1.7		1.65	50	1.759
1.75	25	0.1	16	0.023	70	0.977	0.09	1.71		1.65	50	1.7603
1.75	25	0.1	17	0.042	72	0.975	0.09	1.71		1.65	50	1.7603
1.75	25	0.1	18	0.021	70	0.967	0.09	1.7		1.65	50	1.7604
1.75	25	0.1	19	0.025	79	0.974	0.089	1.71		1.65	50	1.7606
1.75	25	0.1	20	0.046	72	0.973	0.089	1.71		1.65	50	1.7614
1.75	25	0.1	21	0.021	70	0.968	0.09	1.71		1.65	50	1.7614
1.75	25	0.1	22	0.036	75	0.966	0.09	1.7		1.65	50	1.7616
1.75	25	0.1	23	0.043	75	0.969	0.089	1.7		1.65	50	1.7618
1.75	25	0.1	24	0.057	72	0.964	0.089	1.7		1.65	50	1.7621
1.75	25	0.1	25	0.036	75	0.959	0.089	1.71		1.65	50	1.7636
1.75	25	0.1	26	0.032	78	0.968	0.089	1.7		1.65	50	1.7636
1.75	25	0.1	27	0.051	75	0.967	0.09	1.72		1.65	50	1.7638
1.75	25	0.1	28	0.017	77	0.972	0.089	1.71		1.65	50	1.7639
1.75	25	0.1	29	0.073	74	0.965	0.089	1.7		1.65	50	1.7639
1.75	25	0.1	30	0.005	74	0.963	0.09	1.71		1.65	50	1.7656
1.75	25	0.1	31	0.085	67	0.965	0.089	1.71		1.65	50	1.7658
1.75	25	0.1	32	0.041	73	0.966	0.089	1.71		1.65	50	1.7663
1.75	25	0.1	33	0.038	76	0.968	0.089	1.7		1.65	50	1.7665
1.75	25	0.1	34	0.033	71	0.971	0.089	1.7		1.65	50	1.7667
1.75	25	0.1	35	0.011	71	0.977	0.089	1.7		1.65	50	1.7673
1.75	25	0.1	36	0.051	70	0.968	0.089	1.72		1.65	50	1.7679
1.75	25	0.1	37	0.026	70	0.972	0.089	1.71		1.65	50	1.768
1.75	25	0.1	38	0.028	68	0.972	0.089	1.71		1.65	50	1.7681
1.75	25	0.1	39	0.049	78	0.968	0.089	1.71		1.65	50	1.7694
1.75	25	0.1	40	0.035	77	0.973	0.089	1.7		1.65	50	1.7715
1.75	25	0.1	41	0.03	74	0.971	0.089	1.71		1.65	50	1.7717
1.75	25	0.1	42	0.074	74	0.966	0.089	1.71		1.65	50	1.772
1.75	25	0.1	44	0.06	66	0.975	0.09	1.71		1.65	50	1.7721
1.75	25	0.1	43	0.031	70	0.975	0.09	1.71		1.65	50	1.7723
1.75	25	0.1	45	0.03	75	0.979	0.09	1.71		1.65	50	2.9052
1.75	25	0.1	46	0.062	78	0.969	0.089	1.71		1.65	100	1.74
1.75	25	0.1	49	0.042	71	0.971	0.089	1.71		1.65	100	1.7434
1.75	25	0.1	47	0.058	72	0.974	0.089	1.71		1.65	100	1.7442
1.75	25	0.1	48	0.011	71	0.969	0.089	1.71		1.65	100	1.7447
1.75	25	0.1	50	0.059	64	0.967	0.089	1.71		1.65	100	1.7449
1.85	25	0.1	1	0.056	72	0.99	0.093	1.73		1.65	100	1.7459
1.85	25	0.1	3	0.035	72	0.991	0.094	1.73		1.65	100	1.7459
1.85	25	0.1	2	0.027	79	0.991	0.093	1.72		1.65	100	1.7483
1.85	25	0.1	4	0.048	84	0.989	0.094	1.73		1.65	100	1.7486
1.85	25	0.1	5	0.037	78	0.992	0.094	1.73		1.65	100	1.7487
1.85	25	0.1	6	0.03	85	0.99	0.094	1.74		1.65	100	1.7503
1.85	25	0.1	7	0.059	75	0.991	0.094	1.73		1.65	100	1.7504
1.85	25	0.1	8	0.071	82	0.99	0.093	1.72		1.65	100	1.7514
1.85	25	0.1	9	0.05	78	0.991	0.094	1.73		1.65	100	1.7516
1.85	25	0.1	11	0.054	81	0.989	0.093	1.73		1.65	100	1.7519
1.85	25	0.1	10	0.046	82	0.991	0.093	1.74		1.65	100	1.752
1.85	25	0.1	12	0.048	79	0.987	0.093	1.73		1.65	100	1.7528
1.85	25	0.1	14	0.02	82	0.989	0.094	1.74		1.65	100	1.7528
1.85	25	0.1	13	0.051	86	0.989	0.093	1.73		1.65	100	1.7529
1.85	25	0.1	15	0.051	80	0.991	0.094	1.73		1.65	100	1.753
1.85	25	0.1	16	0.059	78	0.99	0.093	1.73		1.65	100	1.753
1.85	25	0.1	17	0.037	75	0.988	0.093	1.74		1.65	100	1.7542
1.85	25	0.1	18	0.047	77	0.988	0.093	1.73		1.65	100	1.7547
1.85	25	0.1	19	0.046	69	0.992	0.093	1.73		1.65	100	1.7548
1.85	25	0.1	21	0.069	77	0.992	0.094	1.72		1.65	100	1.7548
1.85	25	0.1	20	0.074	86	0.99	0.094	1.73		1.65	100	1.7549
1.85	25	0.1	22	0.003	74	0.993	0.094	1.73		1.65	100	1.7551
1.85	25	0.1	23	0.068	81	0.993	0.094	1.73		1.65	100	1.7553
1.85	25	0.1	24	0.039	84	0.99	0.093	1.73		1.65	100	1.7558
1.85	25	0.1	26	0.031	79	0.985	0.094	1.72		1.65	100	1.7564
1.85	25	0.1	25	0.046	76	0.99	0.094	1.73		1.65	100	1.7565
1.85	25	0.1	27	0.086	83	0.991	0.093	1.73		1.65	100	1.7573
1.85	25	0.1	30	0.053	84	0.99	0.094	1.72		1.65	100	1.7587
1.85	25	0.1	32	0.049	82	0.992	0.093	1.73		1.65	100	1.7591
1.85	25	0.1	29	0.023	79	0.99	0.093	1.74		1.65	100	1.7592
1.85	25	0.1	31	0.051	80	0.988	0.094	1.72		1.65	100	1.7598
1.85	25	0.1	33	0.055	78	0.989	0.094	1.74		1.65	100	1.7598
1.85	25	0.1	34	0.042	74	0.99	0.094	1.73		1.65	100	1.7599
1.85	25	0.1	35	0.054	77	0.993	0.094	1.73		1.65	100	1.7607
1.85	25	0.1	36	0.042	82	0.993	0.093	1.73		1.65	100	1.7609
1.85	25	0.1	37	0.027	79	0.992	0.094	1.73		1.65	100	1.7613
1.85	25	0.1	38	0.06	79	0.994	0.093	1.74		1.65	100	1.7617
1.85	25	0.1	39	0.048	76	0.992	0.094	1.73		1.65	100	1.762
1.85	25	0.1	40	0.041	83	0.992	0.093	1.74		1.65	100	1.7623
1.85	25	0.1	41	0.041	77	0.992	0.093	1.73		1.65	100	1.7632
1.85	25	0.1	42	0.034	81	0.989	0.093	1.73		1.65	100	1.7651
1.85	25	0.1	43	0.03	83	0.99	0.094	1.73		1.65	300	1.7017
1.85	25	0.1	44	0.066	80	0.992	0.093	1.73		1.65	300	1.7025
1.85	25	0.1	45	0.027	79	0.988	0.093	1.74		1.65	300	1.7106
1.85	25	0.1	46	0.048	80	0.991	0.093	1.73		1.65	300	1.7134
1.85	25	0.1	47	0.067	78	0.987	0.093	1.73		1.65	300	1.7161
1.85	25	0.1	48	0.022	79	0.991	0.094	1.72		1.65	300	1.724
1.85	25	0.1	49	0.022	85	0.991	0.093	1.72		1.65	300	1.7244
1.85	25	0.1	50	0.036	78	0.988	0.093	1.73		1.65	300	1.7245
2	25	0.1	1	0.061	92	0.997	0.1	1.75		1.65	300	1.7256
2	25	0.1	2	0.034	88	0.996	0.1	1.76		1.65	300	1.7267
2	25	0.1	3	0.042	91	0.997	0.1	1.74		1.65	300	1.7275
2	25	0.1	4	0.046	87	0.998	0.1	1.76		1.65	300	1.7277
2	25	0.1	5	0.057	85	0.997	0.1	1.76		1.65	300	1.7288
2	25	0.1	6	0.059	95	0.998	0.1	1.75		1.65	300	1.7296
2	25	0.1	8	0.069	89	0.997	0.1	1.75		1.65	300	1.7305
2	25	0.1	7	0.063	89	0.998	0.1	1.75		1.65	300	1.7316
2	25	0.1	9	0.045	87	0.997	0.1	1.75		1.65	300	1.7319
2	25	0.1	10	0.057	92	0.998	0.099	1.76		1.65	300	1.7328
2	25	0.1	12	0.042	86	0.998	0.1	1.75		1.65	300	1.733
2	25	0.1	13	0.05	89	0.998	0.099	1.75		1.65	300	1.7343
2	25	0.1	11	0.048	83	0.997	0.1	1.75		1.65	300	1.735
2	25	0.1	14	0.045	94	0.998	0.099	1.76		1.65	300	1.7352
2	25	0.1	15	0.062	92	0.998	0.1	1.75		1.65	300	1.7355
2	25	0.1	17	0.036	91	0.998	0.1	1.76		1.65	300	1.7356
2	25	0.1	16	0.051	92	0.998	0.1	1.76		1.65	300	1.7357
2	25	0.1	18	0.054	85	0.997	0.1	1.75		1.65	300	1.7363
2	25	0.1	19	0.047	93	0.997	0.099	1.76		1.65	300	1.7364
2	25	0.1	20	0.046	92	0.998	0.1	1.76		1.65	300	1.7365
2	25	0.1	21	0.045	92	0.997	0.099	1.76		1.65	300	1.7376
2	25	0.1	22	0.024	86	0.999	0.099	1.75		1.65	300	1.738
2	25	0.1	24	0.059	94	0.997	0.1	1.75		1.65	300	1.7385
2	25	0.1	23	0.045	90	0.998	0.099	1.75		1.65	300	1.7396
2	25	0.1	25	0.048	87	0.997	0.1	1.75		1.65	300	1.7398
2	25	0.1	26	0.039	87	0.998	0.1	1.75		1.65	300	1.7399
2	25	0.1	27	0.067	93	0.998	0.099	1.75		1.65	300	1.7402
2	25	0.1	28	0.048	93	0.997	0.1	1.75		1.65	300	1.7404
2	25	0.1	29	0.06	93	0.997	0.099	1.75		1.65	300	1.7406
2	25	0.1	30	0.05	93	0.998	0.1	1.75		1.65	300	1.7408
2	25	0.1	31	0.053	89	0.998	0.1	1.75		1.65	300	1.741
2	25	0.1	32	0.058	87	0.998	0.1	1.76		1.65	300	1.741
2	25	0.1	33	0.043	93	0.998	0.1	1.75		1.65	300	1.7413
2	25	0.1	34	0.078	86	0.998	0.099	1.75		1.65	300	1.742
2	25	0.1	35	0.066	88	0.997	0.1	1.76		1.65	300	1.742
2	25	0.1	36	0.042	90	0.999	0.1	1.75		1.65	300	1.7436
2	25	0.1	37	0.042	91	0.998	0.1	1.76		1.65	300	1.7454
2	25	0.1	38	0.07	89	0.998	0.1	1.76		1.65	300	1.7475
2	25	0.1	39	0.038	85	0.998	0.099	1.76		1.65	500	1.6792
2	25	0.1	40	0.08	93	0.998	0.1	1.75		1.65	500	1.6925
2	25	0.1	41	0.053	88	0.998	0.1	1.76		1.65	500	1.7008
2	25	0.1	42	0.054	93	0.997	0.1	1.75		1.65	500	1.7044
2	25	0.1	43	0.079	92	0.998	0.1	1.76		1.65	500	1.7095
2	25	0.1	44	0.054	91	0.997	0.1	1.75		1.65	500	1.7107
2	25	0.1	45	0.055	95	0.998	0.1	1.75		1.65	500	1.7123
2	25	0.1	46	0.052	93	0.997	0.1	1.75		1.65	500	1.7127
2	25	0.1	47	0.059	90	0.998	0.1	1.76		1.65	500	1.7128
2	25	0.1	48	0.076	93	0.998	0.1	1.76		1.65	500	1.7141
2	25	0.1	49	0.061	92	0.997	0.1	1.75		1.65	500	1.7163
2	25	0.1	50	0.05	95	0.999	0.1	1.75		1.65	500	1.7177
2.5	25	0.1	1	0.086	124	1	0.12	1.8		1.65	500	1.7179
2.5	25	0.1	3	0.087	124	1	0.12	1.8		1.65	500	1.7184
2.5	25	0.1	2	0.089	118	1	0.12	1.79		1.65	500	1.7188
2.5	25	0.1	4	0.066	124	1	0.121	1.79		1.65	500	1.7192
2.5	25	0.1	5	0.057	120	1	0.12	1.8		1.65	500	1.7197
2.5	25	0.1	6	0.08	121	1	0.12	1.8		1.65	500	1.7208
2.5	25	0.1	7	0.064	125	1	0.12	1.8		1.65	500	1.722
2.5	25	0.1	9	0.07	123	1	0.121	1.8		1.65	500	1.7227
2.5	25	0.1	10	0.074	125	1	0.12	1.8		1.65	500	1.7228
2.5	25	0.1	8	0.076	120	1	0.12	1.8		1.65	500	1.7228
2.5	25	0.1	11	0.088	121	1	0.12	1.81		1.65	500	1.7233
2.5	25	0.1	12	0.093	130	1	0.12	1.79		1.65	500	1.7236
2.5	25	0.1	13	0.094	127	1	0.121	1.79		1.65	500	1.7243
2.5	25	0.1	14	0.085	121	1	0.12	1.81		1.65	500	1.7249
2.5	25	0.1	15	0.074	123	1	0.12	1.81		1.65	500	1.7257
2.5	25	0.1	16	0.087	122	1	0.12	1.8		1.65	500	1.7261
2.5	25	0.1	17	0.071	124	1	0.12	1.81		1.65	500	1.7262
2.5	25	0.1	18	0.072	120	1	0.12	1.8		1.65	500	1.7271
2.5	25	0.1	19	0.087	117	1	0.12	1.8		1.65	500	1.7273
2.5	25	0.1	20	0.076	126	1	0.121	1.8		1.65	500	1.7277
2.5	25	0.1	21	0.094	121	1	0.12	1.8		1.65	500	1.7279
2.5	25	0.1	23	0.097	125	1	0.12	1.8		1.65	500	1.728
2.5	25	0.1	22	0.102	132	1	0.12	1.79		1.65	500	1.729
2.5	25	0.1	24	0.076	126	1	0.12	1.8		1.65	500	1.729
2.5	25	0.1	25	0.079	119	1	0.12	1.8		1.65	500	1.7307
2.5	25	0.1	26	0.074	129	1	0.12	1.79		1.65	500	1.731
2.5	25	0.1	27	0.084	124	1	0.12	1.79		1.65	500	1.7319
2.5	25	0.1	28	0.081	123	1	0.12	1.8		1.65	500	1.7323
2.5	25	0.1	29	0.084	129	1	0.121	1.79		1.65	500	1.7329
2.5	25	0.1	30	0.075	117	1	0.12	1.8		1.65	500	1.7333
2.5	25	0.1	31	0.087	125	1	0.12	1.79		1.65	500	1.7335
2.5	25	0.1	32	0.088	117	1	0.12	1.8		1.65	500	1.7363
2.5	25	0.1	33	0.083	124	1	0.12	1.79		1.75	25	1.7855
2.5	25	0.1	34	0.105	125	1	0.12	1.8		1.75	25	1.7857
2.5	25	0.1	35	0.095	125	1	0.12	1.79		1.75	25	1.786
2.5	25	0.1	36	0.07	121	1	0.12	1.8		1.75	25	1.7865
2.5	25	0.1	37	0.059	122	1	0.12	1.8		1.75	25	1.7866
2.5	25	0.1	38	0.097	127	1	0.12	1.81		1.75	25	1.7866
2.5	25	0.1	39	0.074	125	1	0.12	1.8		1.75	25	1.7868
2.5	25	0.1	40	0.078	120	1	0.12	1.78		1.75	25	1.787
2.5	25	0.1	41	0.086	130	1	0.12	1.79		1.75	25	1.7871
2.5	25	0.1	42	0.078	127	1	0.12	1.8		1.75	25	1.7871
2.5	25	0.1	43	0.079	125	1	0.121	1.8		1.75	25	1.7871
2.5	25	0.1	44	0.067	121	1	0.12	1.8		1.75	25	1.7871
2.5	25	0.1	45	0.077	121	1	0.12	1.8		1.75	25	1.7872
2.5	25	0.1	46	0.09	118	1	0.12	1.8		1.75	25	1.7872
2.5	25	0.1	47	0.082	124	1	0.12	1.8		1.75	25	1.7873
2.5	25	0.1	48	0.068	123	1	0.12	1.8		1.75	25	1.7874
2.5	25	0.1	49	0.072	123	1	0.12	1.79		1.75	25	1.7874
2.5	25	0.1	50	0.056	126	1	0.12	1.8		1.75	25	1.7874
3	25	0.1	1	0.108	152	1	0.141	1.82		1.75	25	1.7874
3	25	0.1	2	0.105	164	1	0.141	1.83		1.75	25	1.7874
3	25	0.1	3	0.093	152	1	0.141	1.83		1.75	25	1.7875
3	25	0.1	4	0.078	159	1	0.141	1.83		1.75	25	1.7876
3	25	0.1	5	0.112	157	1	0.141	1.82		1.75	25	1.7877
3	25	0.1	6	0.118	152	1	0.141	1.83		1.75	25	1.7878
3	25	0.1	7	0.089	152	1	0.141	1.83		1.75	25	1.7878
3	25	0.1	8	0.095	150	1	0.141	1.82		1.75	25	1.7878
3	25	0.1	9	0.108	158	1	0.141	1.83		1.75	25	1.7879
3	25	0.1	10	0.085	149	1	0.141	1.82		1.75	25	1.7879
3	25	0.1	11	0.086	157	1	0.141	1.83		1.75	25	1.788
3	25	0.1	12	0.122	157	1	0.141	1.83		1.75	25	1.788
3	25	0.1	13	0.118	158	1	0.141	1.82		1.75	25	1.788
3	25	0.1	14	0.102	155	1	0.141	1.83		1.75	25	1.7881
3	25	0.1	15	0.088	156	1	0.141	1.83		1.75	25	1.7882
3	25	0.1	16	0.083	157	1	0.141	1.82		1.75	25	1.7882
3	25	0.1	17	0.085	147	1	0.141	1.83		1.75	25	1.7883
3	25	0.1	18	0.087	149	1	0.141	1.83		1.75	25	1.7883
3	25	0.1	19	0.101	156	1	0.141	1.82		1.75	25	1.7883
3	25	0.1	20	0.097	151	1	0.141	1.82		1.75	25	1.7883
3	25	0.1	21	0.092	148	1	0.141	1.83		1.75	25	1.7883
3	25	0.1	22	0.113	150	1	0.141	1.83		1.75	25	1.7884
3	25	0.1	23	0.088	157	1	0.141	1.83		1.75	25	1.7884
3	25	0.1	24	0.095	155	1	0.141	1.82		1.75	25	1.7885
3	25	0.1	25	0.122	160	1	0.141	1.83		1.75	25	1.7886
3	25	0.1	26	0.105	150	1	0.141	1.82		1.75	25	1.7887
3	25	0.1	27	0.111	161	1	0.141	1.82		1.75	25	1.7887
3	25	0.1	28	0.113	155	1	0.141	1.83		1.75	25	1.7888
3	25	0.1	29	0.088	150	1	0.141	1.82		1.75	25	1.789
3	25	0.1	30	0.087	160	1	0.141	1.82		1.75	25	1.7891
3	25	0.1	32	0.092	156	1	0.141	1.83		1.75	25	1.7892
3	25	0.1	31	0.104	153	1	0.141	1.82		1.75	25	1.7895
3	25	0.1	34	0.117	154	1	0.141	1.83		1.75	50	1.7791
3	25	0.1	33	0.082	153	1	0.141	1.83		1.75	50	1.7793
3	25	0.1	35	0.131	153	1	0.141	1.82		1.75	50	1.7798
3	25	0.1	36	0.103	154	1	0.141	1.83		1.75	50	1.7803
3	25	0.1	37	0.09	158	1	0.141	1.83		1.75	50	1.7805
3	25	0.1	39	0.1	148	1	0.141	1.84		1.75	50	1.7811
3	25	0.1	40	0.119	150	1	0.141	1.82		1.75	50	1.7815
3	25	0.1	38	0.085	148	1	0.141	1.83		1.75	50	1.7818
3	25	0.1	42	0.107	157	1	0.141	1.82		1.75	50	1.7823
3	25	0.1	41	0.085	154	1	0.141	1.83		1.75	50	1.7823
3	25	0.1	43	0.089	152	1	0.141	1.84		1.75	50	1.7824
3	25	0.1	44	0.108	155	1	0.141	1.83		1.75	50	1.7824
3	25	0.1	46	0.071	155	1	0.141	1.82		1.75	50	1.7824
3	25	0.1	45	0.115	154	1	0.14	1.82		1.75	50	1.7825
3	25	0.1	47	0.119	150	1	0.141	1.83		1.75	50	1.7825
3	25	0.1	48	0.104	155	1	0.141	1.82		1.75	50	1.7826
3	25	0.1	49	0.079	150	1	0.141	1.83		1.75	50	1.7827
3	25	0.1	50	0.101	155	1	0.141	1.83		1.75	50	1.7828
5	25	0.1	1	0.163	278	1	0.226	1.87		1.75	50	1.7828
5	25	0.1	2	0.158	260	1	0.225	1.88		1.75	50	1.7828
5	25	0.1	3	0.166	260	1	0.225	1.89		1.75	50	1.7828
5	25	0.1	4	0.162	265	1	0.226	1.87		1.75	50	1.783
5	25	0.1	5	0.168	276	1	0.226	1.87		1.75	50	1.783
5	25	0.1	6	0.193	271	1	0.226	1.87		1.75	50	1.783
5	25	0.1	7	0.157	264	1	0.227	1.87		1.75	50	1.7831
5	25	0.1	8	0.189	272	1	0.226	1.88		1.75	50	1.7832
5	25	0.1	9	0.19	268	1	0.225	1.88		1.75	50	1.7833
5	25	0.1	10	0.171	267	1	0.226	1.88		1.75	50	1.7834
5	25	0.1	11	0.165	272	1	0.226	1.86		1.75	50	1.7835
5	25	0.1	12	0.152	277	1	0.226	1.88		1.75	50	1.7835
5	25	0.1	13	0.185	265	1	0.226	1.88		1.75	50	1.7835
5	25	0.1	14	0.194	260	1	0.226	1.87		1.75	50	1.7836
5	25	0.1	15	0.177	271	1	0.226	1.87		1.75	50	1.7837
5	25	0.1	16	0.184	269	1	0.226	1.88		1.75	50	1.7838
5	25	0.1	17	0.173	265	1	0.226	1.87		1.75	50	1.7838
5	25	0.1	18	0.162	261	1	0.225	1.88		1.75	50	1.7838
5	25	0.1	19	0.172	276	1	0.226	1.88		1.75	50	1.7839
5	25	0.1	20	0.179	262	1	0.226	1.86		1.75	50	1.7839
5	25	0.1	21	0.175	272	1	0.225	1.89		1.75	50	1.7839
5	25	0.1	22	0.196	276	1	0.226	1.88		1.75	50	1.7839
5	25	0.1	23	0.17	268	1	0.226	1.88		1.75	50	1.7839
5	25	0.1	24	0.183	283	1	0.226	1.87		1.75	50	1.7841
5	25	0.1	25	0.165	278	1	0.225	1.87		1.75	50	1.7841
5	25	0.1	26	0.173	270	1	0.226	1.88		1.75	50	1.7842
5	25	0.1	27	0.172	275	1	0.226	1.87		1.75	50	1.7844
5	25	0.1	28	0.171	274	1	0.225	1.88		1.75	50	1.7845
5	25	0.1	29	0.185	282	1	0.226	1.87		1.75	50	1.7846
5	25	0.1	30	0.192	271	1	0.226	1.87		1.75	50	1.7847
5	25	0.1	31	0.17	254	1	0.225	1.87		1.75	50	1.785
5	25	0.1	32	0.168	267	1	0.227	1.87		1.75	50	1.7854
5	25	0.1	33	0.172	266	1	0.226	1.87		1.75	100	1.7749
5	25	0.1	34	0.197	268	1	0.226	1.87		1.75	100	1.7751
5	25	0.1	35	0.166	273	1	0.225	1.88		1.75	100	1.7751
5	25	0.1	36	0.189	269	1	0.226	1.88		1.75	100	1.7751
5	25	0.1	37	0.185	258	1	0.227	1.87		1.75	100	1.7756
5	25	0.1	38	0.181	268	1	0.225	1.88		1.75	100	1.7757
5	25	0.1	39	0.192	267	1	0.225	1.87		1.75	100	1.7757
5	25	0.1	40	0.179	271	1	0.226	1.88		1.75	100	1.7757
5	25	0.1	41	0.19	277	1	0.227	1.87		1.75	100	1.7757
5	25	0.1	42	0.175	260	1	0.225	1.87		1.75	100	1.7757
5	25	0.1	43	0.159	268	1	0.226	1.87		1.75	100	1.7759
5	25	0.1	45	0.168	264	1	0.226	1.86		1.75	100	1.7761
5	25	0.1	44	0.181	264	1	0.225	1.88		1.75	100	1.7761
5	25	0.1	46	0.184	264	1	0.225	1.87		1.75	100	1.7762
5	25	0.1	47	0.159	278	1	0.225	1.88		1.75	100	1.7762
5	25	0.1	48	0.175	268	1	0.225	1.88		1.75	100	1.7765
5	25	0.1	49	0.195	272	1	0.225	1.87		1.75	100	1.7766
5	25	0.1	50	0.19	263	1	0.225	1.87		1.75	100	1.7766
1.65	50	0.1	1	0.064	46	0.819	0.071	1.69		1.75	100	1.7767
1.65	50	0.1	2	0.034	52	0.849	0.071	1.68		1.75	100	1.7767
1.65	50	0.1	3	0.04	52	0.883	0.071	1.69		1.75	100	1.7768
1.65	50	0.1	4	0.005	46	0.859	0.071	1.69		1.75	100	1.7768
1.65	50	0.1	5	0.023	51	0.861	0.071	1.68		1.75	100	1.7769
1.65	50	0.1	7	0.014	56	0.867	0.071	1.69		1.75	100	1.7769
1.65	50	0.1	8	0.044	57	0.904	0.071	1.69		1.75	100	1.7769
1.65	50	0.1	9	0.041	52	0.832	0.071	1.68		1.75	100	1.777
1.65	50	0.1	12	0.048	50	0.852	0.071	1.69		1.75	100	1.7772
1.65	50	0.1	13	0.06	55	0.887	0.071	1.69		1.75	100	1.7772
1.65	50	0.1	15	0.012	50	0.861	0.071	1.69		1.75	100	1.7772
1.65	50	0.1	16	0.011	51	0.807	0.071	1.69		1.75	100	1.7772
1.65	50	0.1	17	0.044	43	0.816	0.071	1.69		1.75	100	1.7773
1.65	50	0.1	18	0.028	52	0.866	0.071	1.69		1.75	100	1.7775
1.65	50	0.1	20	-0.012	52	0.858	0.071	1.7		1.75	100	1.7776
1.65	50	0.1	21	0.025	46	0.852	0.071	1.69		1.75	100	1.7776
1.65	50	0.1	22	-0.003	56	0.874	0.071	1.69		1.75	100	1.7777
1.65	50	0.1	23	0.038	42	0.837	0.071	1.69		1.75	100	1.7777
1.65	50	0.1	24	0.024	49	0.827	0.071	1.69		1.75	100	1.7777
1.65	50	0.1	25	0.042	51	0.885	0.071	1.69		1.75	100	1.7778
1.65	50	0.1	26	0.032	57	0.884	0.071	1.68		1.75	100	1.7779
1.65	50	0.1	27	0.009	55	0.866	0.071	1.7		1.75	100	1.7779
1.65	50	0.1	28	0.055	49	0.893	0.072	1.68		1.75	100	1.7779
1.65	50	0.1	29	0.03	54	0.846	0.071	1.7		1.75	100	1.7781
1.65	50	0.1	30	0.02	58	0.857	0.071	1.69		1.75	100	1.7781
1.65	50	0.1	31	0.027	48	0.882	0.071	1.69		1.75	100	1.7785
1.65	50	0.1	32	-0.003	46	0.855	0.071	1.69		1.75	100	1.7786
1.65	50	0.1	33	0.023	47	0.892	0.071	1.68		1.75	100	1.7786
1.65	50	0.1	34	0.01	51	0.839	0.071	1.69		1.75	100	1.7787
1.65	50	0.1	35	0.04	49	0.9	0.071	1.7		1.75	100	1.7788
1.65	50	0.1	37	0.02	55	0.87	0.071	1.69		1.75	100	1.7789
1.65	50	0.1	36	-0.008	49	0.882	0.071	1.69		1.75	100	1.7792
1.65	50	0.1	38	0.036	42	0.867	0.071	1.69		1.75	300	1.7534
1.65	50	0.1	39	-0.001	58	0.906	0.071	1.68		1.75	300	1.7542
1.65	50	0.1	40	0.023	44	0.833	0.071	1.69		1.75	300	1.7543
1.65	50	0.1	42	0.03	49	0.839	0.071	1.69		1.75	300	1.7551
1.65	50	0.1	44	0.037	45	0.88	0.071	1.7		1.75	300	1.7557
1.65	50	0.1	45	0.031	49	0.895	0.071	1.7		1.75	300	1.7558
1.65	50	0.1	46	0.042	48	0.882	0.071	1.68		1.75	300	1.7562
1.65	50	0.1	47	0.02	52	0.88	0.071	1.69		1.75	300	1.7562
1.65	50	0.1	48	0.045	48	0.859	0.071	1.69		1.75	300	1.7562
1.65	50	0.1	49	0.011	48	0.855	0.071	1.69		1.75	300	1.7563
1.65	50	0.1	50	0.051	48	0.796	0.071	1.7		1.75	300	1.7564
1.75	50	0.1	1	0.077	66	0.96	0.075	1.72		1.75	300	1.7571
1.75	50	0.1	2	0.032	53	0.962	0.074	1.72		1.75	300	1.7572
1.75	50	0.1	3	0.013	63	0.968	0.074	1.72		1.75	300	1.7572
1.75	50	0.1	4	0.023	61	0.97	0.074	1.71		1.75	300	1.7572
1.75	50	0.1	5	0.059	58	0.965	0.075	1.72		1.75	300	1.7572
1.75	50	0.1	6	0.019	63	0.971	0.074	1.72		1.75	300	1.7572
1.75	50	0.1	7	0.062	63	0.97	0.075	1.71		1.75	300	1.7573
1.75	50	0.1	8	0.034	63	0.973	0.074	1.71		1.75	300	1.7573
1.75	50	0.1	9	0.043	64	0.968	0.074	1.72		1.75	300	1.7574
1.75	50	0.1	10	0.054	62	0.973	0.074	1.72		1.75	300	1.7575
1.75	50	0.1	11	0.01	64	0.962	0.074	1.72		1.75	300	1.7575
1.75	50	0.1	12	-0.005	59	0.973	0.074	1.71		1.75	300	1.7575
1.75	50	0.1	13	0.04	57	0.968	0.075	1.72		1.75	300	1.7575
1.75	50	0.1	14	0.006	64	0.953	0.074	1.72		1.75	300	1.7576
1.75	50	0.1	15	0.039	59	0.968	0.074	1.73		1.75	300	1.7576
1.75	50	0.1	16	0.013	56	0.969	0.074	1.72		1.75	300	1.7578
1.75	50	0.1	17	0.027	61	0.966	0.075	1.71		1.75	300	1.7578
1.75	50	0.1	18	0.052	60	0.972	0.074	1.72		1.75	300	1.7579
1.75	50	0.1	19	0.044	56	0.967	0.075	1.73		1.75	300	1.7579
1.75	50	0.1	21	0.015	57	0.965	0.074	1.72		1.75	300	1.7579
1.75	50	0.1	20	0.039	64	0.971	0.074	1.72		1.75	300	1.758
1.75	50	0.1	23	0.039	52	0.964	0.074	1.72		1.75	300	1.758
1.75	50	0.1	22	0.031	54	0.961	0.074	1.71		1.75	300	1.758
1.75	50	0.1	25	0.064	67	0.966	0.074	1.72		1.75	300	1.758
1.75	50	0.1	24	0.019	62	0.961	0.074	1.72		1.75	300	1.7582
1.75	50	0.1	26	0.081	62	0.969	0.074	1.72		1.75	300	1.7585
1.75	50	0.1	27	0.033	55	0.956	0.074	1.73		1.75	300	1.7585
1.75	50	0.1	28	0.033	63	0.962	0.074	1.72		1.75	300	1.7587
1.75	50	0.1	29	0.026	59	0.965	0.074	1.72		1.75	300	1.7588
1.75	50	0.1	30	0.051	52	0.969	0.074	1.71		1.75	300	1.759
1.75	50	0.1	31	0.051	56	0.968	0.074	1.71		1.75	300	1.759
1.75	50	0.1	32	0.076	58	0.955	0.074	1.71		1.75	300	1.759
1.75	50	0.1	33	0.042	63	0.968	0.074	1.72		1.75	300	1.7592
1.75	50	0.1	34	0.021	56	0.973	0.074	1.72		1.75	300	1.7592
1.75	50	0.1	35	0.035	61	0.97	0.074	1.72		1.75	300	1.7594
1.75	50	0.1	37	0.063	60	0.966	0.074	1.72		1.75	300	1.7595
1.75	50	0.1	36	0.039	66	0.968	0.074	1.72		1.75	300	1.7595
1.75	50	0.1	38	0.05	62	0.962	0.074	1.71		1.75	300	1.7603
1.75	50	0.1	39	0.051	63	0.97	0.074	1.72		1.75	500	1.7423
1.75	50	0.1	41	0.058	65	0.969	0.074	1.72		1.75	500	1.7426
1.75	50	0.1	40	0.039	63	0.969	0.074	1.72		1.75	500	1.744
1.75	50	0.1	42	0.067	64	0.95	0.074	1.71		1.75	500	1.7441
1.75	50	0.1	43	0.042	60	0.976	0.074	1.72		1.75	500	1.7442
1.75	50	0.1	44	0.013	63	0.966	0.075	1.71		1.75	500	1.7442
1.75	50	0.1	45	0.048	65	0.97	0.074	1.72		1.75	500	1.7446
1.75	50	0.1	46	0.036	59	0.963	0.074	1.73		1.75	500	1.7447
1.75	50	0.1	47	0.04	61	0.966	0.074	1.72		1.75	500	1.7448
1.75	50	0.1	48	0.035	62	0.97	0.074	1.72		1.75	500	1.7449
1.75	50	0.1	49	0.06	58	0.969	0.075	1.71		1.75	500	1.7449
1.75	50	0.1	50	0.038	53	0.966	0.074	1.72		1.75	500	1.745
1.85	50	0.1	1	0.044	70	0.989	0.077	1.74		1.75	500	1.7451
1.85	50	0.1	2	0.062	67	0.993	0.078	1.73		1.75	500	1.7452
1.85	50	0.1	3	0.044	59	0.991	0.077	1.74		1.75	500	1.7453
1.85	50	0.1	4	0.043	64	0.989	0.077	1.74		1.75	500	1.7454
1.85	50	0.1	5	0.035	71	0.989	0.077	1.75		1.75	500	1.7455
1.85	50	0.1	7	0.065	72	0.989	0.078	1.74		1.75	500	1.7455
1.85	50	0.1	6	0.05	61	0.988	0.077	1.74		1.75	500	1.7455
1.85	50	0.1	8	0.039	64	0.99	0.078	1.73		1.75	500	1.7455
1.85	50	0.1	9	0.058	63	0.988	0.078	1.74		1.75	500	1.7455
1.85	50	0.1	10	0.021	66	0.991	0.077	1.74		1.75	500	1.7456
1.85	50	0.1	11	0.042	73	0.99	0.077	1.74		1.75	500	1.7457
1.85	50	0.1	12	0.017	64	0.986	0.077	1.73		1.75	500	1.7457
1.85	50	0.1	13	0.044	70	0.988	0.078	1.73		1.75	500	1.7458
1.85	50	0.1	15	0.034	70	0.988	0.077	1.73		1.75	500	1.7458
1.85	50	0.1	14	0.048	69	0.99	0.078	1.73		1.75	500	1.7458
1.85	50	0.1	16	0.06	71	0.99	0.078	1.73		1.75	500	1.7458
1.85	50	0.1	17	0.047	74	0.989	0.077	1.73		1.75	500	1.7459
1.85	50	0.1	18	0.033	64	0.991	0.077	1.74		1.75	500	1.7459
1.85	50	0.1	19	0.048	74	0.993	0.078	1.74		1.75	500	1.7459
1.85	50	0.1	20	0.022	71	0.991	0.078	1.73		1.75	500	1.746
1.85	50	0.1	21	0.043	72	0.991	0.078	1.73		1.75	500	1.7461
1.85	50	0.1	23	0.036	63	0.989	0.077	1.74		1.75	500	1.7462
1.85	50	0.1	22	0.045	69	0.992	0.077	1.73		1.75	500	1.7464
1.85	50	0.1	24	0.044	68	0.99	0.078	1.74		1.75	500	1.7466
1.85	50	0.1	25	0.068	72	0.988	0.077	1.74		1.75	500	1.7466
1.85	50	0.1	26	0.032	64	0.99	0.078	1.72		1.75	500	1.7467
1.85	50	0.1	27	0.046	75	0.988	0.078	1.73		1.75	500	1.7468
1.85	50	0.1	28	0.056	73	0.991	0.077	1.74		1.75	500	1.7469
1.85	50	0.1	29	0.021	69	0.987	0.077	1.74		1.75	500	1.7469
1.85	50	0.1	30	0.059	62	0.988	0.078	1.75		1.75	500	1.7471
1.85	50	0.1	31	0.036	68	0.989	0.077	1.74		1.75	500	1.7472
1.85	50	0.1	32	0.028	71	0.991	0.078	1.74		1.75	500	1.7473
1.85	50	0.1	33	0.047	64	0.989	0.078	1.73		1.75	500	1.7475
1.85	50	0.1	34	0.071	68	0.988	0.077	1.74		1.75	500	1.7477
1.85	50	0.1	35	0.052	66	0.992	0.077	1.74		1.75	500	1.748
1.85	50	0.1	36	0.036	66	0.989	0.077	1.74		1.85	25	1.7897
1.85	50	0.1	37	0.045	63	0.991	0.078	1.74		1.85	25	1.7897
1.85	50	0.1	38	0.072	72	0.989	0.077	1.74		1.85	25	1.7898
1.85	50	0.1	39	0.064	67	0.992	0.078	1.74		1.85	25	1.7898
1.85	50	0.1	40	0.034	64	0.992	0.078	1.74		1.85	25	1.79
1.85	50	0.1	41	0.041	68	0.991	0.078	1.74		1.85	25	1.79
1.85	50	0.1	42	0.049	70	0.992	0.078	1.74		1.85	25	1.79
1.85	50	0.1	43	0.024	65	0.99	0.077	1.74		1.85	25	1.7901
1.85	50	0.1	44	0.018	67	0.989	0.078	1.74		1.85	25	1.7901
1.85	50	0.1	45	0.053	64	0.988	0.078	1.74		1.85	25	1.7902
1.85	50	0.1	46	0.025	69	0.991	0.078	1.73		1.85	25	1.7902
1.85	50	0.1	47	0.045	73	0.991	0.078	1.74		1.85	25	1.7903
1.85	50	0.1	48	0.037	63	0.992	0.077	1.74		1.85	25	1.7903
1.85	50	0.1	50	0.079	71	0.989	0.078	1.74		1.85	25	1.7903
1.85	50	0.1	49	0.045	70	0.99	0.077	1.75		1.85	25	1.7903
2	50	0.1	1	0.073	74	0.998	0.082	1.77		1.85	25	1.7903
2	50	0.1	2	0.052	80	0.997	0.082	1.76		1.85	25	1.7904
2	50	0.1	3	0.048	73	0.997	0.082	1.76		1.85	25	1.7904
2	50	0.1	4	0.041	75	0.998	0.082	1.77		1.85	25	1.7904
2	50	0.1	5	0.055	74	0.998	0.083	1.76		1.85	25	1.7904
2	50	0.1	6	0.054	70	0.998	0.082	1.76		1.85	25	1.7905
2	50	0.1	7	0.059	79	0.998	0.082	1.75		1.85	25	1.7905
2	50	0.1	10	0.075	77	0.997	0.082	1.76		1.85	25	1.7905
2	50	0.1	9	0.06	74	0.998	0.082	1.76		1.85	25	1.7905
2	50	0.1	8	0.045	77	0.998	0.082	1.75		1.85	25	1.7906
2	50	0.1	11	0.034	81	0.998	0.082	1.76		1.85	25	1.7906
2	50	0.1	12	0.063	78	0.997	0.082	1.76		1.85	25	1.7907
2	50	0.1	13	0.064	74	0.998	0.082	1.76		1.85	25	1.7907
2	50	0.1	14	0.07	79	0.998	0.082	1.75		1.85	25	1.7907
2	50	0.1	15	0.056	77	0.998	0.082	1.76		1.85	25	1.7907
2	50	0.1	16	0.032	74	0.997	0.082	1.76		1.85	25	1.7907
2	50	0.1	17	0.048	78	0.998	0.082	1.76		1.85	25	1.7907
2	50	0.1	18	0.052	73	0.998	0.082	1.76		1.85	25	1.7907
2	50	0.1	19	0.039	78	0.998	0.083	1.75		1.85	25	1.7908
2	50	0.1	20	0.069	73	0.998	0.083	1.76		1.85	25	1.7908
2	50	0.1	21	0.045	74	0.998	0.082	1.75		1.85	25	1.7908
2	50	0.1	22	0.056	73	0.998	0.082	1.76		1.85	25	1.7908
2	50	0.1	23	0.028	82	0.999	0.082	1.76		1.85	25	1.7908
2	50	0.1	24	0.052	76	0.997	0.082	1.76		1.85	25	1.7909
2	50	0.1	25	0.055	76	0.997	0.082	1.77		1.85	25	1.7909
2	50	0.1	26	0.055	68	0.998	0.082	1.76		1.85	25	1.7909
2	50	0.1	27	0.052	76	0.998	0.082	1.75		1.85	25	1.791
2	50	0.1	29	0.055	79	0.997	0.082	1.76		1.85	25	1.7911
2	50	0.1	28	0.057	79	0.998	0.082	1.77		1.85	25	1.7911
2	50	0.1	30	0.045	75	0.998	0.082	1.75		1.85	25	1.7911
2	50	0.1	31	0.045	78	0.998	0.082	1.77		1.85	25	1.7912
2	50	0.1	32	0.066	75	0.998	0.082	1.76		1.85	25	1.7912
2	50	0.1	33	0.043	77	0.997	0.082	1.76		1.85	25	1.7913
2	50	0.1	34	0.047	79	0.998	0.082	1.76		1.85	25	1.7914
2	50	0.1	35	0.073	74	0.998	0.082	1.76		1.85	50	1.786
2	50	0.1	36	0.025	75	0.998	0.083	1.76		1.85	50	1.7861
2	50	0.1	37	0.058	72	0.997	0.082	1.75		1.85	50	1.7862
2	50	0.1	38	0.03	71	0.997	0.082	1.76		1.85	50	1.7863
2	50	0.1	39	0.053	73	0.998	0.082	1.76		1.85	50	1.7863
2	50	0.1	40	0.05	71	0.998	0.082	1.77		1.85	50	1.7864
2	50	0.1	41	0.064	80	0.997	0.082	1.75		1.85	50	1.7865
2	50	0.1	42	0.045	72	0.997	0.082	1.75		1.85	50	1.7865
2	50	0.1	43	0.048	79	0.997	0.082	1.76		1.85	50	1.7865
2	50	0.1	44	0.062	74	0.997	0.082	1.77		1.85	50	1.7866
2	50	0.1	45	0.049	80	0.998	0.082	1.76		1.85	50	1.7866
2	50	0.1	46	0.091	80	0.997	0.082	1.77		1.85	50	1.7866
2	50	0.1	47	0.084	76	0.997	0.082	1.76		1.85	50	1.7867
2	50	0.1	48	0.041	74	0.997	0.082	1.75		1.85	50	1.7867
2	50	0.1	49	0.046	69	0.998	0.082	1.76		1.85	50	1.7867
2	50	0.1	50	0.065	73	0.998	0.082	1.76		1.85	50	1.7867
2.5	50	0.1	1	0.069	103	1	0.099	1.81		1.85	50	1.7867
2.5	50	0.1	2	0.094	102	1	0.098	1.8		1.85	50	1.7868
2.5	50	0.1	3	0.07	98	1	0.098	1.81		1.85	50	1.7868
2.5	50	0.1	4	0.097	103	1	0.098	1.8		1.85	50	1.7868
2.5	50	0.1	5	0.072	104	1	0.098	1.8		1.85	50	1.7868
2.5	50	0.1	6	0.075	104	1	0.098	1.81		1.85	50	1.7868
2.5	50	0.1	7	0.085	103	1	0.098	1.8		1.85	50	1.7868
2.5	50	0.1	8	0.052	103	1	0.098	1.81		1.85	50	1.7868
2.5	50	0.1	9	0.076	104	1	0.098	1.8		1.85	50	1.7869
2.5	50	0.1	11	0.064	106	1	0.098	1.8		1.85	50	1.7869
2.5	50	0.1	10	0.099	102	1	0.098	1.8		1.85	50	1.7869
2.5	50	0.1	12	0.071	102	1	0.098	1.8		1.85	50	1.7869
2.5	50	0.1	13	0.094	107	1	0.098	1.8		1.85	50	1.7869
2.5	50	0.1	14	0.106	104	1	0.098	1.8		1.85	50	1.7869
2.5	50	0.1	15	0.09	99	1	0.098	1.8		1.85	50	1.7869
2.5	50	0.1	17	0.095	101	1	0.098	1.81		1.85	50	1.7869
2.5	50	0.1	16	0.063	103	1	0.098	1.8		1.85	50	1.787
2.5	50	0.1	18	0.083	101	1	0.098	1.8		1.85	50	1.787
2.5	50	0.1	19	0.088	108	1	0.098	1.8		1.85	50	1.787
2.5	50	0.1	20	0.082	104	1	0.098	1.81		1.85	50	1.7871
2.5	50	0.1	21	0.075	100	1	0.098	1.8		1.85	50	1.7872
2.5	50	0.1	22	0.075	102	1	0.098	1.8		1.85	50	1.7872
2.5	50	0.1	23	0.092	100	1	0.098	1.81		1.85	50	1.7873
2.5	50	0.1	24	0.083	99	1	0.098	1.8		1.85	50	1.7874
2.5	50	0.1	25	0.081	106	1	0.098	1.8		1.85	50	1.7874
2.5	50	0.1	26	0.075	98	1	0.098	1.79		1.85	50	1.7875
2.5	50	0.1	27	0.088	106	1	0.099	1.8		1.85	50	1.7875
2.5	50	0.1	28	0.064	100	1	0.099	1.79		1.85	50	1.7876
2.5	50	0.1	29	0.061	110	1	0.098	1.8		1.85	50	1.7877
2.5	50	0.1	31	0.051	99	1	0.098	1.8		1.85	50	1.7877
2.5	50	0.1	30	0.068	99	1	0.098	1.8		1.85	50	1.7878
2.5	50	0.1	32	0.052	108	1	0.098	1.8		1.85	50	1.7879
2.5	50	0.1	33	0.095	108	1	0.098	1.8		1.85	50	1.7879
2.5	50	0.1	34	0.081	103	1	0.098	1.8		1.85	50	1.788
2.5	50	0.1	35	0.063	105	1	0.098	1.79		1.85	100	1.7785
2.5	50	0.1	36	0.068	105	1	0.098	1.8		1.85	100	1.7795
2.5	50	0.1	37	0.095	102	1	0.098	1.81		1.85	100	1.7796
2.5	50	0.1	38	0.074	99	1	0.098	1.81		1.85	100	1.7799
2.5	50	0.1	39	0.069	105	1	0.098	1.8		1.85	100	1.7801
2.5	50	0.1	40	0.062	106	1	0.098	1.81		1.85	100	1.7802
2.5	50	0.1	41	0.083	101	1	0.098	1.8		1.85	100	1.7803
2.5	50	0.1	42	0.089	105	1	0.098	1.8		1.85	100	1.7803
2.5	50	0.1	43	0.092	107	1	0.098	1.8		1.85	100	1.7803
2.5	50	0.1	44	0.084	103	1	0.098	1.8		1.85	100	1.7803
2.5	50	0.1	46	0.072	96	1	0.098	1.8		1.85	100	1.7804
2.5	50	0.1	47	0.062	102	1	0.098	1.79		1.85	100	1.7804
2.5	50	0.1	45	0.068	105	1	0.098	1.81		1.85	100	1.7804
2.5	50	0.1	48	0.066	99	1	0.098	1.79		1.85	100	1.7805
2.5	50	0.1	49	0.062	99	1	0.098	1.81		1.85	100	1.7806
2.5	50	0.1	50	0.113	106	1	0.098	1.81		1.85	100	1.7806
3	50	0.1	1	0.098	125	1	0.114	1.84		1.85	100	1.7806
3	50	0.1	2	0.093	130	1	0.114	1.84		1.85	100	1.7806
3	50	0.1	3	0.098	127	1	0.115	1.83		1.85	100	1.7806
3	50	0.1	4	0.094	132	1	0.114	1.83		1.85	100	1.7806
3	50	0.1	5	0.114	126	1	0.114	1.83		1.85	100	1.7807
3	50	0.1	6	0.118	126	1	0.114	1.83		1.85	100	1.7807
3	50	0.1	7	0.094	130	1	0.114	1.83		1.85	100	1.7807
3	50	0.1	8	0.086	128	1	0.114	1.83		1.85	100	1.7808
3	50	0.1	9	0.095	129	1	0.114	1.83		1.85	100	1.7808
3	50	0.1	10	0.097	125	1	0.115	1.83		1.85	100	1.7808
3	50	0.1	11	0.077	137	1	0.114	1.82		1.85	100	1.781
3	50	0.1	12	0.099	129	1	0.114	1.83		1.85	100	1.781
3	50	0.1	13	0.091	131	1	0.114	1.83		1.85	100	1.781
3	50	0.1	14	0.073	119	1	0.114	1.83		1.85	100	1.781
3	50	0.1	15	0.098	123	1	0.114	1.84		1.85	100	1.7812
3	50	0.1	16	0.086	130	1	0.114	1.82		1.85	100	1.7812
3	50	0.1	17	0.092	128	1	0.115	1.83		1.85	100	1.7812
3	50	0.1	18	0.086	127	1	0.114	1.83		1.85	100	1.7812
3	50	0.1	19	0.095	129	1	0.115	1.82		1.85	100	1.7813
3	50	0.1	20	0.105	123	1	0.114	1.83		1.85	100	1.7814
3	50	0.1	21	0.118	127	1	0.114	1.83		1.85	100	1.7814
3	50	0.1	22	0.092	130	1	0.115	1.83		1.85	100	1.7816
3	50	0.1	23	0.098	135	1	0.114	1.83		1.85	100	1.7816
3	50	0.1	24	0.099	120	1	0.115	1.84		1.85	100	1.7816
3	50	0.1	25	0.082	131	1	0.114	1.83		1.85	100	1.7817
3	50	0.1	26	0.098	124	1	0.114	1.83		1.85	100	1.7817
3	50	0.1	27	0.103	125	1	0.114	1.83		1.85	100	1.7818
3	50	0.1	28	0.103	130	1	0.114	1.83		1.85	100	1.7818
3	50	0.1	29	0.118	127	1	0.114	1.83		1.85	100	1.7818
3	50	0.1	30	0.098	123	1	0.114	1.82		1.85	100	1.7818
3	50	0.1	31	0.108	125	1	0.114	1.84		1.85	100	1.782
3	50	0.1	32	0.113	125	1	0.114	1.83		1.85	100	1.7821
3	50	0.1	33	0.114	126	1	0.115	1.83		1.85	100	1.7821
3	50	0.1	34	0.099	128	1	0.114	1.82		1.85	100	1.7822
3	50	0.1	35	0.087	130	1	0.114	1.84		1.85	300	1.7613
3	50	0.1	36	0.083	121	1	0.114	1.82		1.85	300	1.7619
3	50	0.1	37	0.106	130	1	0.114	1.83		1.85	300	1.762
3	50	0.1	38	0.113	126	1	0.115	1.82		1.85	300	1.762
3	50	0.1	39	0.1	131	1	0.115	1.83		1.85	300	1.7621
3	50	0.1	40	0.117	127	1	0.114	1.82		1.85	300	1.7621
3	50	0.1	42	0.1	123	1	0.114	1.83		1.85	300	1.7621
3	50	0.1	41	0.091	136	1	0.114	1.82		1.85	300	1.7621
3	50	0.1	43	0.103	124	1	0.114	1.83		1.85	300	1.7622
3	50	0.1	44	0.12	125	1	0.114	1.82		1.85	300	1.7622
3	50	0.1	45	0.105	130	1	0.114	1.82		1.85	300	1.7623
3	50	0.1	46	0.083	128	1	0.114	1.83		1.85	300	1.7623
3	50	0.1	47	0.102	121	1	0.114	1.83		1.85	300	1.7623
3	50	0.1	48	0.101	127	1	0.115	1.83		1.85	300	1.7624
3	50	0.1	49	0.113	128	1	0.114	1.82		1.85	300	1.7624
3	50	0.1	50	0.098	129	1	0.114	1.83		1.85	300	1.7624
5	50	0.1	1	0.174	215	1	0.18	1.87		1.85	300	1.7624
5	50	0.1	2	0.165	224	1	0.182	1.87		1.85	300	1.7625
5	50	0.1	3	0.184	221	1	0.181	1.87		1.85	300	1.7625
5	50	0.1	4	0.146	216	1	0.181	1.87		1.85	300	1.7625
5	50	0.1	5	0.169	224	1	0.18	1.88		1.85	300	1.7626
5	50	0.1	6	0.197	214	1	0.18	1.89		1.85	300	1.7626
5	50	0.1	7	0.159	218	1	0.182	1.88		1.85	300	1.7626
5	50	0.1	8	0.18	219	1	0.181	1.88		1.85	300	1.7626
5	50	0.1	9	0.177	222	1	0.18	1.88		1.85	300	1.7627
5	50	0.1	10	0.164	217	1	0.181	1.88		1.85	300	1.7629
5	50	0.1	11	0.187	223	1	0.181	1.88		1.85	300	1.7629
5	50	0.1	12	0.174	228	1	0.181	1.88		1.85	300	1.7629
5	50	0.1	13	0.182	220	1	0.18	1.87		1.85	300	1.7629
5	50	0.1	14	0.167	221	1	0.181	1.88		1.85	300	1.763
5	50	0.1	15	0.199	224	1	0.181	1.87		1.85	300	1.763
5	50	0.1	16	0.183	212	1	0.181	1.87		1.85	300	1.7631
5	50	0.1	17	0.208	218	1	0.18	1.88		1.85	300	1.7631
5	50	0.1	18	0.161	224	1	0.182	1.87		1.85	300	1.7631
5	50	0.1	19	0.197	221	1	0.181	1.88		1.85	300	1.7631
5	50	0.1	20	0.168	217	1	0.182	1.87		1.85	300	1.7632
5	50	0.1	21	0.161	225	1	0.181	1.88		1.85	300	1.7632
5	50	0.1	22	0.193	218	1	0.181	1.88		1.85	300	1.7632
5	50	0.1	23	0.186	216	1	0.181	1.87		1.85	300	1.7635
5	50	0.1	24	0.191	222	1	0.181	1.88		1.85	300	1.7635
5	50	0.1	25	0.188	215	1	0.181	1.88		1.85	300	1.7635
5	50	0.1	26	0.177	218	1	0.182	1.87		1.85	300	1.7638
5	50	0.1	27	0.18	220	1	0.181	1.88		1.85	300	1.7639
5	50	0.1	28	0.18	218	1	0.181	1.88		1.85	300	1.764
5	50	0.1	30	0.18	221	1	0.181	1.88		1.85	300	1.764
5	50	0.1	29	0.171	219	1	0.181	1.87		1.85	300	1.7641
5	50	0.1	31	0.165	214	1	0.182	1.87		1.85	300	1.7641
5	50	0.1	33	0.163	218	1	0.181	1.87		1.85	300	1.7652
5	50	0.1	32	0.186	221	1	0.182	1.87		1.85	300	1.7653
5	50	0.1	34	0.158	221	1	0.18	1.88		1.85	500	1.7492
5	50	0.1	35	0.168	217	1	0.18	1.88		1.85	500	1.7492
5	50	0.1	36	0.191	216	1	0.181	1.87		1.85	500	1.7493
5	50	0.1	37	0.183	216	1	0.181	1.88		1.85	500	1.7497
5	50	0.1	38	0.181	215	1	0.18	1.88		1.85	500	1.7498
5	50	0.1	39	0.177	218	1	0.181	1.87		1.85	500	1.7499
5	50	0.1	40	0.173	223	1	0.18	1.89		1.85	500	1.7499
5	50	0.1	42	0.179	229	1	0.182	1.86		1.85	500	1.7501
5	50	0.1	41	0.168	224	1	0.181	1.88		1.85	500	1.7502
5	50	0.1	43	0.174	225	1	0.182	1.88		1.85	500	1.7502
5	50	0.1	44	0.18	212	1	0.18	1.88		1.85	500	1.7506
5	50	0.1	45	0.183	211	1	0.181	1.87		1.85	500	1.7506
5	50	0.1	46	0.185	218	1	0.181	1.87		1.85	500	1.7506
5	50	0.1	47	0.174	216	1	0.181	1.88		1.85	500	1.7511
5	50	0.1	49	0.183	229	1	0.182	1.87		1.85	500	1.7512
5	50	0.1	48	0.187	217	1	0.18	1.87		1.85	500	1.7512
5	50	0.1	50	0.172	214	1	0.181	1.87		1.85	500	1.7514
1.65	100	0.1	1	0.03	35	0.864	0.061	1.69		1.85	500	1.7515
1.65	100	0.1	3	0.026	43	0.855	0.06	1.7		1.85	500	1.7515
1.65	100	0.1	2	-0.015	38	0.875	0.061	1.68		1.85	500	1.7515
1.65	100	0.1	4	0.046	45	0.888	0.06	1.69		1.85	500	1.7515
1.65	100	0.1	5	0.012	38	0.897	0.06	1.69		1.85	500	1.7516
1.65	100	0.1	6	0.04	46	0.868	0.06	1.68		1.85	500	1.7516
1.65	100	0.1	7	0.011	44	0.871	0.06	1.69		1.85	500	1.7516
1.65	100	0.1	8	0.026	42	0.844	0.06	1.69		1.85	500	1.7516
1.65	100	0.1	9	0.047	44	0.851	0.06	1.69		1.85	500	1.7517
1.65	100	0.1	10	0.024	47	0.9	0.061	1.69		1.85	500	1.7517
1.65	100	0.1	11	0.023	43	0.874	0.06	1.69		1.85	500	1.7517
1.65	100	0.1	12	0.048	44	0.841	0.06	1.69		1.85	500	1.7517
1.65	100	0.1	13	0.014	44	0.859	0.06	1.69		1.85	500	1.7517
1.65	100	0.1	14	0.034	47	0.86	0.06	1.69		1.85	500	1.7518
1.65	100	0.1	15	-0.014	44	0.883	0.06	1.69		1.85	500	1.7519
1.65	100	0.1	17	0.014	43	0.872	0.06	1.69		1.85	500	1.7519
1.65	100	0.1	16	0.039	40	0.806	0.06	1.69		1.85	500	1.7521
1.65	100	0.1	18	0.049	42	0.869	0.06	1.69		1.85	500	1.7521
1.65	100	0.1	20	0.048	48	0.865	0.061	1.69		1.85	500	1.7522
1.65	100	0.1	21	0.011	48	0.832	0.06	1.69		1.85	500	1.7523
1.65	100	0.1	23	0.033	38	0.839	0.06	1.69		1.85	500	1.7523
1.65	100	0.1	24	0.006	41	0.858	0.06	1.69		1.85	500	1.7524
1.65	100	0.1	25	0.03	44	0.847	0.06	1.68		1.85	500	1.7525
1.65	100	0.1	26	0.018	37	0.835	0.06	1.68		1.85	500	1.7525
1.65	100	0.1	27	0.027	41	0.866	0.06	1.68		1.85	500	1.7528
1.65	100	0.1	29	0.016	15	0.557	0.06	1.69		1.85	500	1.7528
1.65	100	0.1	28	-0.009	37	0.833	0.06	1.69		1.85	500	1.7529
1.65	100	0.1	30	0.016	40	0.833	0.06	1.69		1.85	500	1.753
1.65	100	0.1	32	0.011	40	0.848	0.06	1.68		1.85	500	1.7531
1.65	100	0.1	33	0.019	43	0.891	0.06	1.68		1.85	500	1.7531
1.65	100	0.1	34	0.019	42	0.877	0.06	1.7		1.85	500	1.7532
1.65	100	0.1	35	0.028	44	0.89	0.06	1.69		1.85	500	1.7533
1.65	100	0.1	36	0.01	38	0.865	0.06	1.69		1.85	500	1.7537
1.65	100	0.1	37	0.014	44	0.832	0.06	1.69		2	25	1.7911
1.65	100	0.1	38	0.032	46	0.856	0.06	1.69		2	25	1.7912
1.65	100	0.1	39	0.022	47	0.892	0.06	1.69		2	25	1.7912
1.65	100	0.1	40	0.057	45	0.851	0.06	1.7		2	25	1.7913
1.65	100	0.1	41	0.008	45	0.872	0.06	1.68		2	25	1.7913
1.65	100	0.1	42	0.006	45	0.892	0.06	1.68		2	25	1.7913
1.65	100	0.1	43	0.027	43	0.863	0.06	1.69		2	25	1.7914
1.65	100	0.1	44	0.073	43	0.88	0.06	1.69		2	25	1.7914
1.65	100	0.1	45	0.007	47	0.833	0.06	1.68		2	25	1.7914
1.65	100	0.1	46	0.063	48	0.882	0.06	1.7		2	25	1.7915
1.65	100	0.1	47	-0.01	46	0.872	0.061	1.69		2	25	1.7915
1.65	100	0.1	48	0.035	46	0.858	0.06	1.69		2	25	1.7916
1.65	100	0.1	49	0.023	43	0.889	0.06	1.69		2	25	1.7916
1.65	100	0.1	50	0.048	45	0.894	0.06	1.69		2	25	1.7916
1.75	100	0.1	1	0.018	44	0.972	0.063	1.72		2	25	1.7917
1.75	100	0.1	2	0.023	57	0.96	0.063	1.72		2	25	1.7917
1.75	100	0.1	3	0.039	53	0.969	0.063	1.72		2	25	1.7917
1.75	100	0.1	4	0.062	50	0.972	0.063	1.73		2	25	1.7917
1.75	100	0.1	5	0.06	57	0.97	0.063	1.71		2	25	1.7917
1.75	100	0.1	7	0.048	51	0.97	0.063	1.72		2	25	1.7917
1.75	100	0.1	6	0.059	49	0.966	0.063	1.72		2	25	1.7917
1.75	100	0.1	8	0.049	52	0.975	0.063	1.72		2	25	1.7918
1.75	100	0.1	9	0.08	56	0.97	0.063	1.71		2	25	1.7918
1.75	100	0.1	10	0.05	51	0.964	0.063	1.72		2	25	1.7918
1.75	100	0.1	12	0.009	52	0.972	0.063	1.72		2	25	1.7918
1.75	100	0.1	11	0.053	48	0.97	0.063	1.72		2	25	1.7918
1.75	100	0.1	13	0.034	48	0.962	0.063	1.71		2	25	1.7918
1.75	100	0.1	14	0.035	53	0.965	0.063	1.71		2	25	1.7919
1.75	100	0.1	15	0.017	52	0.975	0.063	1.71		2	25	1.7919
1.75	100	0.1	16	0.046	52	0.971	0.063	1.72		2	25	1.7919
1.75	100	0.1	17	0.032	54	0.971	0.063	1.72		2	25	1.7919
1.75	100	0.1	18	0.011	54	0.972	0.063	1.71		2	25	1.7919
1.75	100	0.1	19	0.032	51	0.969	0.063	1.71		2	25	1.7919
1.75	100	0.1	20	0.054	51	0.976	0.063	1.72		2	25	1.7919
1.75	100	0.1	21	0.054	56	0.968	0.063	1.72		2	25	1.792
1.75	100	0.1	22	0.034	50	0.97	0.063	1.71		2	25	1.792
1.75	100	0.1	23	0.028	43	0.968	0.063	1.72		2	25	1.792
1.75	100	0.1	24	0.079	54	0.972	0.063	1.73		2	25	1.792
1.75	100	0.1	25	0.038	48	0.974	0.063	1.71		2	25	1.7921
1.75	100	0.1	26	0.056	48	0.965	0.063	1.72		2	25	1.7921
1.75	100	0.1	27	0.037	43	0.966	0.063	1.72		2	25	1.7921
1.75	100	0.1	28	0.041	54	0.967	0.063	1.71		2	25	1.7921
1.75	100	0.1	29	0.035	52	0.974	0.063	1.72		2	25	1.7921
1.75	100	0.1	30	0.005	54	0.966	0.063	1.71		2	25	1.7921
1.75	100	0.1	31	0.015	54	0.971	0.063	1.71		2	25	1.7922
1.75	100	0.1	32	0.051	48	0.971	0.063	1.71		2	25	1.7922
1.75	100	0.1	33	0.036	55	0.97	0.063	1.72		2	25	1.7922
1.75	100	0.1	34	0.032	53	0.974	0.063	1.72		2	25	1.7923
1.75	100	0.1	35	0.034	51	0.965	0.063	1.73		2	25	1.7923
1.75	100	0.1	36	0.054	54	0.964	0.063	1.73		2	25	1.7926
1.75	100	0.1	37	0.046	55	0.973	0.063	1.71		2	50	1.7008
1.75	100	0.1	38	0.02	49	0.97	0.063	1.72		2	50	1.7879
1.75	100	0.1	39	0.076	48	0.963	0.063	1.71		2	50	1.788
1.75	100	0.1	40	0.031	56	0.969	0.063	1.72		2	50	1.7881
1.75	100	0.1	41	0.061	53	0.975	0.063	1.72		2	50	1.7882
1.75	100	0.1	42	0.075	48	0.967	0.063	1.72		2	50	1.7882
1.75	100	0.1	43	0.037	56	0.973	0.063	1.72		2	50	1.7882
1.75	100	0.1	45	0.053	51	0.971	0.063	1.71		2	50	1.7882
1.75	100	0.1	44	0.053	50	0.97	0.063	1.71		2	50	1.7882
1.75	100	0.1	46	0.049	46	0.971	0.063	1.71		2	50	1.7882
1.75	100	0.1	47	0.047	49	0.964	0.063	1.72		2	50	1.7883
1.75	100	0.1	48	0.055	54	0.966	0.063	1.72		2	50	1.7883
1.75	100	0.1	49	0.073	57	0.964	0.063	1.71		2	50	1.7883
1.75	100	0.1	50	0.034	51	0.973	0.063	1.71		2	50	1.7883
1.85	100	0.1	1	0.047	58	0.991	0.065	1.75		2	50	1.7884
1.85	100	0.1	2	0.063	57	0.986	0.065	1.73		2	50	1.7884
1.85	100	0.1	3	0.052	55	0.988	0.065	1.75		2	50	1.7884
1.85	100	0.1	4	0.04	59	0.991	0.066	1.74		2	50	1.7884
1.85	100	0.1	5	0.048	54	0.989	0.065	1.74		2	50	1.7884
1.85	100	0.1	6	0.076	58	0.989	0.065	1.74		2	50	1.7885
1.85	100	0.1	7	0.054	59	0.988	0.065	1.74		2	50	1.7885
1.85	100	0.1	8	0.047	58	0.986	0.065	1.74		2	50	1.7885
1.85	100	0.1	9	0.048	60	0.991	0.065	1.74		2	50	1.7885
1.85	100	0.1	10	0.057	63	0.991	0.065	1.74		2	50	1.7886
1.85	100	0.1	11	0.037	59	0.992	0.065	1.74		2	50	1.7886
1.85	100	0.1	12	0.083	59	0.993	0.065	1.74		2	50	1.7886
1.85	100	0.1	13	0.071	56	0.986	0.065	1.73		2	50	1.7887
1.85	100	0.1	14	0.026	57	0.989	0.065	1.74		2	50	1.7887
1.85	100	0.1	15	0.026	58	0.991	0.065	1.74		2	50	1.7887
1.85	100	0.1	16	0.06	57	0.991	0.065	1.73		2	50	1.7888
1.85	100	0.1	17	0.063	58	0.99	0.066	1.74		2	50	1.7888
1.85	100	0.1	18	0.059	58	0.99	0.065	1.73		2	50	1.7888
1.85	100	0.1	20	0.04	56	0.992	0.065	1.74		2	50	1.7888
1.85	100	0.1	19	0.051	54	0.986	0.065	1.74		2	50	1.7889
1.85	100	0.1	21	0.026	57	0.985	0.065	1.74		2	50	1.789
1.85	100	0.1	22	0.051	56	0.989	0.065	1.74		2	50	1.789
1.85	100	0.1	23	0.048	57	0.986	0.065	1.75		2	50	1.789
1.85	100	0.1	24	0.032	59	0.989	0.065	1.73		2	50	1.789
1.85	100	0.1	25	0.073	57	0.986	0.065	1.74		2	50	1.7891
1.85	100	0.1	26	0.048	51	0.99	0.065	1.73		2	50	1.7891
1.85	100	0.1	27	0.033	58	0.991	0.065	1.73		2	50	1.7891
1.85	100	0.1	28	0.026	58	0.992	0.065	1.74		2	50	1.7891
1.85	100	0.1	29	0.05	58	0.991	0.065	1.74		2	50	1.7892
1.85	100	0.1	30	0.015	56	0.988	0.065	1.74		2	50	1.7892
1.85	100	0.1	31	0.047	59	0.99	0.065	1.73		2	50	1.7893
1.85	100	0.1	33	0.026	63	0.991	0.065	1.73		2	50	1.7893
1.85	100	0.1	32	0.056	60	0.989	0.065	1.74		2	50	1.7894
1.85	100	0.1	34	0.018	54	0.988	0.065	1.75		2	50	1.7896
1.85	100	0.1	35	0.039	59	0.992	0.065	1.74		2	50	1.7896
1.85	100	0.1	36	0.054	57	0.99	0.065	1.75		2	50	1.7897
1.85	100	0.1	37	0.049	57	0.991	0.065	1.74		2	50	1.7898
1.85	100	0.1	38	0.048	60	0.992	0.065	1.73		2	100	1.7824
1.85	100	0.1	39	0.062	61	0.989	0.065	1.74		2	100	1.7824
1.85	100	0.1	40	0.047	57	0.989	0.065	1.75		2	100	1.7825
1.85	100	0.1	41	0.036	50	0.985	0.065	1.75		2	100	1.7825
1.85	100	0.1	42	0.045	57	0.99	0.065	1.73		2	100	1.7826
1.85	100	0.1	43	0.046	55	0.989	0.065	1.74		2	100	1.7826
1.85	100	0.1	44	0.029	59	0.991	0.065	1.74		2	100	1.7827
1.85	100	0.1	45	0.039	60	0.991	0.065	1.74		2	100	1.7828
1.85	100	0.1	46	0.026	60	0.991	0.065	1.74		2	100	1.7828
1.85	100	0.1	47	0.07	56	0.987	0.065	1.74		2	100	1.7828
1.85	100	0.1	48	0.084	54	0.993	0.066	1.73		2	100	1.7828
1.85	100	0.1	49	0.045	57	0.989	0.065	1.73		2	100	1.7829
1.85	100	0.1	50	0.054	58	0.99	0.065	1.74		2	100	1.7829
2	100	0.1	1	0.064	64	0.998	0.069	1.77		2	100	1.783
2	100	0.1	2	0.074	67	0.997	0.069	1.76		2	100	1.783
2	100	0.1	3	0.065	68	0.998	0.069	1.76		2	100	1.783
2	100	0.1	4	0.064	65	0.997	0.069	1.75		2	100	1.783
2	100	0.1	5	0.046	65	0.997	0.069	1.75		2	100	1.7831
2	100	0.1	6	0.049	62	0.996	0.069	1.76		2	100	1.7831
2	100	0.1	7	0.035	64	0.999	0.069	1.77		2	100	1.7832
2	100	0.1	8	0.063	62	0.998	0.069	1.76		2	100	1.7833
2	100	0.1	9	0.046	61	0.998	0.069	1.76		2	100	1.7833
2	100	0.1	10	0.026	60	0.997	0.069	1.76		2	100	1.7833
2	100	0.1	12	0.058	61	0.997	0.069	1.76		2	100	1.7833
2	100	0.1	11	0.031	63	0.998	0.069	1.75		2	100	1.7833
2	100	0.1	13	0.077	60	0.997	0.069	1.76		2	100	1.7833
2	100	0.1	14	0.041	67	0.998	0.069	1.76		2	100	1.7834
2	100	0.1	15	0.054	65	0.997	0.069	1.76		2	100	1.7834
2	100	0.1	16	0.088	63	0.997	0.069	1.77		2	100	1.7834
2	100	0.1	17	0.053	63	0.998	0.069	1.76		2	100	1.7835
2	100	0.1	18	0.046	68	0.997	0.069	1.76		2	100	1.7835
2	100	0.1	19	0.045	66	0.998	0.069	1.76		2	100	1.7835
2	100	0.1	20	0.051	58	0.998	0.069	1.76		2	100	1.7835
2	100	0.1	21	0.085	67	0.997	0.069	1.76		2	100	1.7836
2	100	0.1	22	0.066	64	0.999	0.069	1.76		2	100	1.7836
2	100	0.1	23	0.066	66	0.998	0.069	1.76		2	100	1.7836
2	100	0.1	24	0.062	66	0.998	0.069	1.76		2	100	1.7836
2	100	0.1	25	0.059	65	0.998	0.069	1.76		2	100	1.7836
2	100	0.1	27	0.059	66	0.997	0.069	1.75		2	100	1.7837
2	100	0.1	26	0.043	60	0.998	0.069	1.76		2	100	1.7837
2	100	0.1	28	0.039	62	0.998	0.069	1.75		2	100	1.7838
2	100	0.1	29	0.057	66	0.999	0.069	1.76		2	100	1.7838
2	100	0.1	30	0.066	62	0.998	0.069	1.76		2	100	1.7838
2	100	0.1	31	0.048	59	0.997	0.069	1.77		2	100	1.7839
2	100	0.1	32	0.043	73	0.998	0.069	1.76		2	100	1.7839
2	100	0.1	33	0.077	65	0.998	0.069	1.75		2	100	1.784
2	100	0.1	34	0.062	63	0.997	0.069	1.76		2	100	1.784
2	100	0.1	35	0.059	69	0.997	0.069	1.76		2	100	1.7841
2	100	0.1	36	0.047	63	0.998	0.069	1.75		2	100	1.7842
2	100	0.1	37	0.023	63	0.997	0.069	1.75		2	100	1.7843
2	100	0.1	38	0.072	69	0.997	0.069	1.77		2	300	1.7643
2	100	0.1	39	0.034	65	0.998	0.069	1.75		2	300	1.7649
2	100	0.1	40	0.053	68	0.997	0.069	1.77		2	300	1.7651
2	100	0.1	41	0.044	64	0.997	0.069	1.76		2	300	1.7654
2	100	0.1	42	0.064	66	0.998	0.069	1.76		2	300	1.7656
2	100	0.1	43	0.015	60	0.998	0.069	1.76		2	300	1.7657
2	100	0.1	44	0.056	64	0.998	0.069	1.76		2	300	1.7657
2	100	0.1	45	0.042	58	0.997	0.069	1.76		2	300	1.7658
2	100	0.1	46	0.056	62	0.997	0.069	1.76		2	300	1.7658
2	100	0.1	47	0.061	69	0.997	0.069	1.76		2	300	1.7658
2	100	0.1	49	0.033	66	0.998	0.069	1.76		2	300	1.7658
2	100	0.1	48	0.023	62	0.998	0.069	1.77		2	300	1.7659
2	100	0.1	50	0.06	65	0.998	0.069	1.76		2	300	1.7659
2.5	100	0.1	1	0.083	91	1	0.082	1.8		2	300	1.7659
2.5	100	0.1	3	0.081	94	1	0.081	1.8		2	300	1.766
2.5	100	0.1	2	0.071	82	1	0.081	1.8		2	300	1.766
2.5	100	0.1	4	0.108	90	1	0.082	1.8		2	300	1.7661
2.5	100	0.1	5	0.082	88	1	0.082	1.79		2	300	1.7661
2.5	100	0.1	7	0.065	84	1	0.081	1.8		2	300	1.7661
2.5	100	0.1	6	0.068	86	1	0.081	1.81		2	300	1.7661
2.5	100	0.1	8	0.066	88	1	0.081	1.81		2	300	1.7661
2.5	100	0.1	9	0.065	87	1	0.082	1.8		2	300	1.7662
2.5	100	0.1	12	0.079	87	1	0.081	1.81		2	300	1.7662
2.5	100	0.1	10	0.085	90	1	0.082	1.81		2	300	1.7663
2.5	100	0.1	11	0.074	86	1	0.081	1.8		2	300	1.7663
2.5	100	0.1	13	0.056	85	1	0.081	1.81		2	300	1.7664
2.5	100	0.1	14	0.074	85	1	0.081	1.8		2	300	1.7664
2.5	100	0.1	15	0.067	88	1	0.082	1.8		2	300	1.7664
2.5	100	0.1	16	0.085	91	1	0.081	1.81		2	300	1.7664
2.5	100	0.1	17	0.083	84	1	0.082	1.8		2	300	1.7665
2.5	100	0.1	18	0.082	84	1	0.081	1.8		2	300	1.7665
2.5	100	0.1	19	0.097	92	1	0.081	1.81		2	300	1.7666
2.5	100	0.1	20	0.078	83	1	0.081	1.81		2	300	1.7666
2.5	100	0.1	21	0.091	86	1	0.081	1.8		2	300	1.7667
2.5	100	0.1	22	0.095	84	1	0.081	1.8		2	300	1.7667
2.5	100	0.1	23	0.078	83	1	0.081	1.8		2	300	1.7667
2.5	100	0.1	24	0.049	83	1	0.081	1.79		2	300	1.7668
2.5	100	0.1	25	0.073	85	1	0.081	1.8		2	300	1.7668
2.5	100	0.1	26	0.084	91	1	0.081	1.8		2	300	1.7668
2.5	100	0.1	27	0.067	89	1	0.082	1.8		2	300	1.7668
2.5	100	0.1	28	0.089	88	1	0.081	1.8		2	300	1.7669
2.5	100	0.1	29	0.07	89	1	0.082	1.8		2	300	1.767
2.5	100	0.1	30	0.081	84	1	0.082	1.8		2	300	1.767
2.5	100	0.1	31	0.093	88	1	0.082	1.79		2	300	1.7672
2.5	100	0.1	32	0.088	89	1	0.082	1.8		2	300	1.7675
2.5	100	0.1	33	0.089	86	1	0.081	1.8		2	300	1.7675
2.5	100	0.1	34	0.059	94	1	0.081	1.81		2	300	1.7675
2.5	100	0.1	35	0.1	91	1	0.081	1.8		2	300	1.7677
2.5	100	0.1	36	0.075	83	1	0.081	1.8		2	300	1.768
2.5	100	0.1	37	0.104	96	1	0.081	1.8		2	300	1.7683
2.5	100	0.1	38	0.084	86	1	0.081	1.8		2	500	1.7543
2.5	100	0.1	39	0.087	82	1	0.081	1.8		2	500	1.7544
2.5	100	0.1	40	0.06	88	1	0.081	1.8		2	500	1.7546
2.5	100	0.1	41	0.082	81	1	0.081	1.81		2	500	1.7547
2.5	100	0.1	42	0.063	82	1	0.081	1.81		2	500	1.7548
2.5	100	0.1	43	0.093	86	1	0.081	1.81		2	500	1.7548
2.5	100	0.1	44	0.082	89	1	0.081	1.8		2	500	1.7549
2.5	100	0.1	45	0.092	85	1	0.081	1.8		2	500	1.755
2.5	100	0.1	46	0.078	96	1	0.082	1.8		2	500	1.7551
2.5	100	0.1	47	0.093	89	1	0.081	1.81		2	500	1.7551
2.5	100	0.1	48	0.09	85	1	0.081	1.8		2	500	1.7553
2.5	100	0.1	49	0.077	85	1	0.081	1.81		2	500	1.7555
2.5	100	0.1	50	0.087	91	1	0.081	1.8		2	500	1.7556
3	100	0.1	1	0.104	104	1	0.093	1.84		2	500	1.7556
3	100	0.1	2	0.094	107	1	0.094	1.83		2	500	1.7556
3	100	0.1	3	0.091	105	1	0.094	1.84		2	500	1.7556
3	100	0.1	4	0.105	106	1	0.094	1.83		2	500	1.7556
3	100	0.1	5	0.099	104	1	0.094	1.83		2	500	1.7557
3	100	0.1	6	0.1	102	1	0.093	1.83		2	500	1.7557
3	100	0.1	7	0.087	109	1	0.093	1.83		2	500	1.7557
3	100	0.1	8	0.102	102	1	0.094	1.82		2	500	1.7557
3	100	0.1	9	0.098	104	1	0.094	1.83		2	500	1.7558
3	100	0.1	11	0.1	109	1	0.094	1.82		2	500	1.7558
3	100	0.1	10	0.119	98	1	0.093	1.84		2	500	1.7559
3	100	0.1	12	0.086	102	1	0.094	1.83		2	500	1.756
3	100	0.1	13	0.093	107	1	0.094	1.83		2	500	1.756
3	100	0.1	14	0.086	102	1	0.094	1.83		2	500	1.7561
3	100	0.1	15	0.09	107	1	0.093	1.83		2	500	1.7561
3	100	0.1	16	0.081	104	1	0.094	1.82		2	500	1.7561
3	100	0.1	17	0.096	105	1	0.093	1.83		2	500	1.7561
3	100	0.1	18	0.1	107	1	0.094	1.83		2	500	1.7563
3	100	0.1	19	0.102	105	1	0.094	1.83		2	500	1.7563
3	100	0.1	20	0.091	102	1	0.094	1.83		2	500	1.7564
3	100	0.1	21	0.096	108	1	0.094	1.82		2	500	1.7564
3	100	0.1	22	0.112	105	1	0.094	1.83		2	500	1.7566
3	100	0.1	23	0.089	109	1	0.094	1.83		2	500	1.7566
3	100	0.1	24	0.112	107	1	0.094	1.83		2	500	1.7567
3	100	0.1	25	0.095	100	1	0.094	1.83		2	500	1.7568
3	100	0.1	26	0.098	106	1	0.094	1.82		2	500	1.7568
3	100	0.1	27	0.106	108	1	0.093	1.83		2	500	1.7568
3	100	0.1	28	0.113	107	1	0.094	1.83		2	500	1.7568
3	100	0.1	29	0.083	102	1	0.094	1.83		2	500	1.7569
3	100	0.1	30	0.098	101	1	0.093	1.83		2	500	1.757
3	100	0.1	31	0.107	105	1	0.093	1.84		2	500	1.757
3	100	0.1	32	0.089	103	1	0.094	1.84		2	500	1.7571
3	100	0.1	33	0.108	108	1	0.093	1.83		2	500	1.7573
3	100	0.1	34	0.1	101	1	0.093	1.83		2	500	1.7578
3	100	0.1	35	0.094	109	1	0.094	1.82		2	500	1.7579
3	100	0.1	36	0.068	107	1	0.093	1.83		2	500	1.7579
3	100	0.1	37	0.087	100	1	0.094	1.82		2	500	1.7582
3	100	0.1	38	0.083	102	1	0.093	1.83		2.5	25	1.7919
3	100	0.1	40	0.093	106	1	0.094	1.83		2.5	25	1.7921
3	100	0.1	39	0.108	104	1	0.093	1.84		2.5	25	1.7922
3	100	0.1	41	0.091	107	1	0.094	1.83		2.5	25	1.7924
3	100	0.1	42	0.09	103	1	0.093	1.83		2.5	25	1.7924
3	100	0.1	43	0.105	110	1	0.094	1.83		2.5	25	1.7924
3	100	0.1	44	0.108	101	1	0.094	1.83		2.5	25	1.7925
3	100	0.1	45	0.084	99	1	0.094	1.83		2.5	25	1.7925
3	100	0.1	46	0.11	108	1	0.094	1.83		2.5	25	1.7926
3	100	0.1	47	0.08	102	1	0.094	1.82		2.5	25	1.7926
3	100	0.1	48	0.107	105	1	0.094	1.83		2.5	25	1.7926
3	100	0.1	49	0.106	101	1	0.094	1.83		2.5	25	1.7927
3	100	0.1	50	0.098	110	1	0.094	1.82		2.5	25	1.7927
5	100	0.1	1	0.171	182	1	0.145	1.88		2.5	25	1.7927
5	100	0.1	2	0.167	188	1	0.147	1.87		2.5	25	1.7927
5	100	0.1	3	0.16	179	1	0.145	1.88		2.5	25	1.7927
5	100	0.1	4	0.197	175	1	0.144	1.88		2.5	25	1.7927
5	100	0.1	5	0.188	181	1	0.145	1.88		2.5	25	1.7927
5	100	0.1	7	0.183	184	1	0.147	1.87		2.5	25	1.7927
5	100	0.1	6	0.171	178	1	0.144	1.88		2.5	25	1.7927
5	100	0.1	8	0.177	178	1	0.145	1.89		2.5	25	1.7928
5	100	0.1	9	0.19	180	1	0.146	1.88		2.5	25	1.7928
5	100	0.1	10	0.188	177	1	0.145	1.88		2.5	25	1.7928
5	100	0.1	11	0.186	182	1	0.146	1.87		2.5	25	1.7928
5	100	0.1	12	0.168	182	1	0.145	1.88		2.5	25	1.7928
5	100	0.1	13	0.176	181	1	0.145	1.89		2.5	25	1.7928
5	100	0.1	14	0.208	176	1	0.146	1.87		2.5	25	1.7928
5	100	0.1	15	0.152	185	1	0.145	1.88		2.5	25	1.7928
5	100	0.1	16	0.168	180	1	0.145	1.89		2.5	25	1.7928
5	100	0.1	17	0.174	181	1	0.147	1.87		2.5	25	1.7928
5	100	0.1	18	0.188	195	1	0.147	1.87		2.5	25	1.7928
5	100	0.1	19	0.188	179	1	0.145	1.88		2.5	25	1.7928
5	100	0.1	20	0.182	186	1	0.147	1.88		2.5	25	1.7929
5	100	0.1	21	0.17	167	1	0.146	1.87		2.5	25	1.7929
5	100	0.1	22	0.197	191	1	0.147	1.87		2.5	25	1.7929
5	100	0.1	23	0.154	183	1	0.146	1.87		2.5	25	1.7929
5	100	0.1	24	0.2	182	1	0.147	1.87		2.5	25	1.7929
5	100	0.1	25	0.189	181	1	0.147	1.87		2.5	25	1.7929
5	100	0.1	26	0.158	176	1	0.146	1.88		2.5	25	1.7929
5	100	0.1	27	0.186	183	1	0.145	1.89		2.5	25	1.7929
5	100	0.1	28	0.16	184	1	0.147	1.87		2.5	25	1.793
5	100	0.1	29	0.192	185	1	0.145	1.88		2.5	25	1.793
5	100	0.1	30	0.178	181	1	0.145	1.88		2.5	25	1.793
5	100	0.1	31	0.196	184	1	0.147	1.87		2.5	25	1.7931
5	100	0.1	32	0.182	183	1	0.145	1.88		2.5	25	1.7931
5	100	0.1	33	0.17	177	1	0.146	1.87		2.5	25	1.7932
5	100	0.1	34	0.174	178	1	0.146	1.87		2.5	25	1.7932
5	100	0.1	36	0.19	179	1	0.147	1.87		2.5	25	1.7932
5	100	0.1	35	0.19	173	1	0.146	1.86		2.5	25	1.7932
5	100	0.1	37	0.188	186	1	0.145	1.88		2.5	25	1.7933
5	100	0.1	38	0.175	179	1	0.146	1.87		2.5	50	1.7893
5	100	0.1	39	0.197	185	1	0.146	1.87		2.5	50	1.7894
5	100	0.1	40	0.187	177	1	0.145	1.88		2.5	50	1.7897
5	100	0.1	41	0.18	183	1	0.145	1.87		2.5	50	1.7898
5	100	0.1	42	0.177	182	1	0.146	1.88		2.5	50	1.79
5	100	0.1	43	0.186	175	1	0.146	1.88		2.5	50	1.79
5	100	0.1	44	0.19	185	1	0.146	1.87		2.5	50	1.79
5	100	0.1	45	0.18	177	1	0.145	1.88		2.5	50	1.79
5	100	0.1	46	0.19	191	1	0.147	1.87		2.5	50	1.7901
5	100	0.1	47	0.179	183	1	0.145	1.88		2.5	50	1.7901
5	100	0.1	48	0.151	182	1	0.146	1.86		2.5	50	1.7901
5	100	0.1	49	0.162	182	1	0.146	1.88		2.5	50	1.7903
5	100	0.1	50	0.175	183	1	0.148	1.86		2.5	50	1.7903
1.65	300	0.1	1	0.028	33	0.83	0.047	1.69		2.5	50	1.7903
1.65	300	0.1	3	0.02	34	0.873	0.047	1.69		2.5	50	1.7904
1.65	300	0.1	2	0.012	39	0.849	0.047	1.69		2.5	50	1.7904
1.65	300	0.1	4	0.036	32	0.832	0.047	1.7		2.5	50	1.7906
1.65	300	0.1	6	0.006	37	0.852	0.047	1.69		2.5	50	1.7906
1.65	300	0.1	5	0.011	33	0.899	0.047	1.69		2.5	50	1.7906
1.65	300	0.1	7	0.025	35	0.87	0.047	1.69		2.5	50	1.7906
1.65	300	0.1	8	0.006	34	0.841	0.047	1.69		2.5	50	1.7906
1.65	300	0.1	10	0.021	38	0.888	0.047	1.68		2.5	50	1.7906
1.65	300	0.1	9	0.048	37	0.893	0.047	1.7		2.5	50	1.7907
1.65	300	0.1	11	0.037	36	0.881	0.047	1.69		2.5	50	1.7907
1.65	300	0.1	12	0.035	30	0.86	0.047	1.69		2.5	50	1.7907
1.65	300	0.1	14	0.01	34	0.883	0.047	1.69		2.5	50	1.7907
1.65	300	0.1	13	0.062	36	0.874	0.047	1.69		2.5	50	1.7907
1.65	300	0.1	16	-0.008	32	0.887	0.047	1.69		2.5	50	1.7907
1.65	300	0.1	17	0.008	32	0.878	0.047	1.68		2.5	50	1.7908
1.65	300	0.1	18	0.032	35	0.899	0.047	1.69		2.5	50	1.7908
1.65	300	0.1	19	0.035	37	0.847	0.047	1.7		2.5	50	1.7908
1.65	300	0.1	20	0.035	33	0.876	0.047	1.69		2.5	50	1.7908
1.65	300	0.1	21	0.058	31	0.897	0.047	1.69		2.5	50	1.7908
1.65	300	0.1	22	0.066	27	0.802	0.047	1.69		2.5	50	1.7908
1.65	300	0.1	23	0.016	34	0.865	0.047	1.69		2.5	50	1.7909
1.65	300	0.1	24	0.009	34	0.896	0.047	1.69		2.5	50	1.7909
1.65	300	0.1	25	0.03	30	0.875	0.047	1.68		2.5	50	1.7909
1.65	300	0.1	27	0.031	38	0.876	0.047	1.69		2.5	50	1.7909
1.65	300	0.1	28	0.005	38	0.891	0.047	1.68		2.5	50	1.7909
1.65	300	0.1	30	0.005	30	0.868	0.047	1.68		2.5	50	1.791
1.65	300	0.1	29	0.014	42	0.848	0.047	1.68		2.5	50	1.791
1.65	300	0.1	31	0.056	34	0.822	0.047	1.68		2.5	50	1.7911
1.65	300	0.1	32	0.003	35	0.854	0.047	1.69		2.5	50	1.7912
1.65	300	0.1	33	0.022	39	0.885	0.047	1.69		2.5	50	1.7912
1.65	300	0.1	34	0.015	32	0.887	0.047	1.69		2.5	50	1.7912
1.65	300	0.1	35	0.026	27	0.752	0.047	1.69		2.5	50	1.7913
1.65	300	0.1	36	0.016	35	0.906	0.047	1.68		2.5	50	1.7913
1.65	300	0.1	37	0.039	32	0.886	0.047	1.69		2.5	50	1.7914
1.65	300	0.1	38	0.038	30	0.862	0.047	1.7		2.5	50	1.7915
1.65	300	0.1	39	0.033	24	0.745	0.047	1.69		2.5	50	1.7917
1.65	300	0.1	40	0.014	32	0.876	0.047	1.7		2.5	100	1.7841
1.65	300	0.1	42	0.026	30	0.891	0.047	1.69		2.5	100	1.7845
1.65	300	0.1	43	0.031	33	0.888	0.047	1.69		2.5	100	1.7845
1.65	300	0.1	44	-0.008	39	0.871	0.047	1.69		2.5	100	1.7846
1.65	300	0.1	45	0.027	33	0.817	0.047	1.69		2.5	100	1.7847
1.65	300	0.1	47	0.03	33	0.806	0.047	1.69		2.5	100	1.7847
1.65	300	0.1	48	0.039	32	0.833	0.047	1.69		2.5	100	1.7848
1.65	300	0.1	49	0.021	28	0.879	0.047	1.69		2.5	100	1.7848
1.65	300	0.1	50	0.02	30	0.826	0.047	1.68		2.5	100	1.785
1.75	300	0.1	1	0.06	36	0.969	0.049	1.72		2.5	100	1.785
1.75	300	0.1	2	0.036	41	0.972	0.049	1.72		2.5	100	1.785
1.75	300	0.1	3	0.045	39	0.97	0.049	1.72		2.5	100	1.7851
1.75	300	0.1	4	0.017	39	0.968	0.049	1.72		2.5	100	1.7851
1.75	300	0.1	5	0.048	41	0.974	0.049	1.71		2.5	100	1.7851
1.75	300	0.1	7	0.028	37	0.972	0.049	1.72		2.5	100	1.7851
1.75	300	0.1	6	0.048	40	0.969	0.049	1.72		2.5	100	1.7852
1.75	300	0.1	8	0.06	38	0.97	0.049	1.72		2.5	100	1.7852
1.75	300	0.1	9	0.047	41	0.964	0.049	1.72		2.5	100	1.7853
1.75	300	0.1	10	0.082	43	0.966	0.049	1.72		2.5	100	1.7854
1.75	300	0.1	11	0.045	43	0.959	0.049	1.72		2.5	100	1.7854
1.75	300	0.1	12	0.046	38	0.968	0.049	1.72		2.5	100	1.7854
1.75	300	0.1	13	0.048	38	0.96	0.049	1.72		2.5	100	1.7854
1.75	300	0.1	14	0.028	42	0.972	0.049	1.71		2.5	100	1.7855
1.75	300	0.1	15	0.02	40	0.971	0.049	1.72		2.5	100	1.7855
1.75	300	0.1	16	0.031	42	0.976	0.049	1.72		2.5	100	1.7855
1.75	300	0.1	17	0.07	38	0.971	0.049	1.72		2.5	100	1.7856
1.75	300	0.1	18	0.017	39	0.974	0.049	1.71		2.5	100	1.7856
1.75	300	0.1	19	0.031	39	0.971	0.049	1.72		2.5	100	1.7856
1.75	300	0.1	20	0.045	45	0.967	0.049	1.72		2.5	100	1.7856
1.75	300	0.1	21	0.018	38	0.973	0.049	1.72		2.5	100	1.7857
1.75	300	0.1	22	0.022	47	0.964	0.049	1.71		2.5	100	1.7858
1.75	300	0.1	23	0.011	42	0.967	0.049	1.72		2.5	100	1.7858
1.75	300	0.1	25	0.018	38	0.967	0.049	1.71		2.5	100	1.7858
1.75	300	0.1	26	0.019	38	0.971	0.049	1.72		2.5	100	1.7858
1.75	300	0.1	27	0.068	44	0.967	0.049	1.72		2.5	100	1.786
1.75	300	0.1	28	0.078	42	0.968	0.049	1.71		2.5	100	1.786
1.75	300	0.1	30	0.07	41	0.957	0.049	1.72		2.5	100	1.786
1.75	300	0.1	29	0.034	42	0.973	0.049	1.71		2.5	100	1.786
1.75	300	0.1	31	0.065	40	0.977	0.049	1.72		2.5	100	1.7861
1.75	300	0.1	32	0.04	42	0.956	0.049	1.72		2.5	100	1.7861
1.75	300	0.1	33	0.042	40	0.972	0.049	1.72		2.5	100	1.7861
1.75	300	0.1	34	0.043	40	0.974	0.049	1.72		2.5	100	1.7862
1.75	300	0.1	35	0.014	44	0.96	0.049	1.72		2.5	100	1.7863
1.75	300	0.1	36	0.081	40	0.964	0.049	1.72		2.5	100	1.7863
1.75	300	0.1	37	0.057	38	0.968	0.049	1.71		2.5	100	1.7863
1.75	300	0.1	38	0.044	38	0.976	0.049	1.72		2.5	100	1.7863
1.75	300	0.1	39	0.047	43	0.968	0.049	1.71		2.5	100	1.7863
1.75	300	0.1	40	0.033	41	0.969	0.049	1.72		2.5	100	1.7864
1.75	300	0.1	41	0.061	40	0.973	0.049	1.72		2.5	100	1.7866
1.75	300	0.1	42	0.041	42	0.966	0.049	1.72		2.5	100	1.7866
1.75	300	0.1	43	0.071	45	0.964	0.049	1.72		2.5	300	1.7708
1.75	300	0.1	44	0.076	39	0.968	0.049	1.71		2.5	300	1.7709
1.75	300	0.1	45	0.01	42	0.967	0.049	1.72		2.5	300	1.7712
1.75	300	0.1	46	0.026	43	0.961	0.049	1.72		2.5	300	1.7712
1.75	300	0.1	47	0.056	38	0.967	0.049	1.72		2.5	300	1.7715
1.75	300	0.1	48	0.047	39	0.967	0.049	1.71		2.5	300	1.7716
1.75	300	0.1	49	0.026	39	0.964	0.049	1.72		2.5	300	1.7716
1.75	300	0.1	50	0.006	42	0.958	0.049	1.72		2.5	300	1.7716
1.85	300	0.1	1	0.029	42	0.99	0.05	1.73		2.5	300	1.7717
1.85	300	0.1	3	0.046	49	0.991	0.05	1.73		2.5	300	1.7718
1.85	300	0.1	4	0.046	47	0.985	0.051	1.74		2.5	300	1.7719
1.85	300	0.1	2	0.053	46	0.99	0.05	1.73		2.5	300	1.7719
1.85	300	0.1	5	0.028	44	0.992	0.051	1.73		2.5	300	1.7719
1.85	300	0.1	6	0.048	47	0.99	0.05	1.74		2.5	300	1.7719
1.85	300	0.1	7	0.035	44	0.991	0.05	1.75		2.5	300	1.772
1.85	300	0.1	8	0.068	48	0.989	0.05	1.73		2.5	300	1.772
1.85	300	0.1	9	0.064	50	0.988	0.051	1.74		2.5	300	1.7721
1.85	300	0.1	10	0.038	47	0.986	0.051	1.73		2.5	300	1.7721
1.85	300	0.1	12	0.051	43	0.991	0.05	1.74		2.5	300	1.7721
1.85	300	0.1	11	0.045	45	0.991	0.05	1.74		2.5	300	1.7721
1.85	300	0.1	13	0.071	42	0.99	0.05	1.74		2.5	300	1.7722
1.85	300	0.1	16	0.033	51	0.989	0.05	1.73		2.5	300	1.7722
1.85	300	0.1	14	0.051	45	0.989	0.05	1.74		2.5	300	1.7723
1.85	300	0.1	15	0.054	44	0.99	0.05	1.74		2.5	300	1.7723
1.85	300	0.1	17	0.054	43	0.986	0.05	1.73		2.5	300	1.7723
1.85	300	0.1	18	0.042	47	0.987	0.05	1.74		2.5	300	1.7724
1.85	300	0.1	21	0.051	46	0.989	0.05	1.74		2.5	300	1.7724
1.85	300	0.1	20	0.065	48	0.991	0.051	1.75		2.5	300	1.7725
1.85	300	0.1	22	0.048	49	0.991	0.051	1.74		2.5	300	1.7725
1.85	300	0.1	23	0.049	53	0.991	0.05	1.74		2.5	300	1.7726
1.85	300	0.1	24	0.023	41	0.989	0.05	1.74		2.5	300	1.7726
1.85	300	0.1	25	0.058	50	0.988	0.05	1.75		2.5	300	1.7726
1.85	300	0.1	26	0.043	48	0.987	0.051	1.74		2.5	300	1.7726
1.85	300	0.1	27	0.065	45	0.989	0.051	1.74		2.5	300	1.7726
1.85	300	0.1	28	0.066	45	0.991	0.05	1.74		2.5	300	1.7727
1.85	300	0.1	30	0.061	42	0.989	0.051	1.74		2.5	300	1.7727
1.85	300	0.1	29	0.059	44	0.991	0.05	1.74		2.5	300	1.7727
1.85	300	0.1	31	0.063	47	0.99	0.051	1.74		2.5	300	1.7728
1.85	300	0.1	34	0.049	45	0.989	0.05	1.74		2.5	300	1.7729
1.85	300	0.1	33	0.038	46	0.99	0.051	1.74		2.5	300	1.7729
1.85	300	0.1	32	0.052	47	0.989	0.051	1.73		2.5	300	1.7732
1.85	300	0.1	35	0.055	44	0.99	0.05	1.74		2.5	300	1.7732
1.85	300	0.1	36	0.038	49	0.99	0.05	1.74		2.5	300	1.7734
1.85	300	0.1	37	0.039	48	0.99	0.051	1.74		2.5	300	1.7735
1.85	300	0.1	38	0.057	47	0.989	0.05	1.73		2.5	300	1.7735
1.85	300	0.1	39	0.056	47	0.99	0.051	1.73		2.5	300	1.7736
1.85	300	0.1	40	0.054	47	0.993	0.051	1.73		2.5	300	1.7737
1.85	300	0.1	41	0.061	52	0.988	0.05	1.74		2.5	300	1.7737
1.85	300	0.1	42	0.029	44	0.991	0.051	1.73		2.5	300	1.7737
1.85	300	0.1	43	0.06	45	0.992	0.05	1.73		2.5	300	1.7739
1.85	300	0.1	44	0.051	42	0.991	0.05	1.75		2.5	500	1.7597
1.85	300	0.1	45	0.065	48	0.991	0.051	1.73		2.5	500	1.7607
1.85	300	0.1	46	0.063	49	0.99	0.051	1.74		2.5	500	1.7608
1.85	300	0.1	47	0.029	44	0.991	0.05	1.73		2.5	500	1.7611
1.85	300	0.1	48	0.036	47	0.989	0.051	1.73		2.5	500	1.7612
1.85	300	0.1	49	0.023	45	0.993	0.051	1.73		2.5	500	1.7612
1.85	300	0.1	50	0.034	48	0.991	0.051	1.73		2.5	500	1.7613
2	300	0.1	1	0.067	56	0.998	0.053	1.76		2.5	500	1.7613
2	300	0.1	2	0.061	57	0.998	0.054	1.76		2.5	500	1.7615
2	300	0.1	3	0.049	58	0.998	0.053	1.75		2.5	500	1.7615
2	300	0.1	4	0.069	48	0.998	0.053	1.76		2.5	500	1.7616
2	300	0.1	5	0.081	50	0.997	0.053	1.76		2.5	500	1.7616
2	300	0.1	6	0.066	52	0.997	0.053	1.77		2.5	500	1.7616
2	300	0.1	7	0.06	49	0.997	0.053	1.75		2.5	500	1.7617
2	300	0.1	8	0.056	53	0.999	0.053	1.76		2.5	500	1.7617
2	300	0.1	9	0.052	54	0.998	0.053	1.76		2.5	500	1.7618
2	300	0.1	10	0.05	54	0.997	0.053	1.76		2.5	500	1.7619
2	300	0.1	11	0.052	57	0.998	0.053	1.76		2.5	500	1.7619
2	300	0.1	12	0.057	56	0.998	0.053	1.76		2.5	500	1.7619
2	300	0.1	15	0.05	53	0.997	0.053	1.76		2.5	500	1.762
2	300	0.1	13	0.061	54	0.997	0.053	1.76		2.5	500	1.762
2	300	0.1	14	0.057	54	0.997	0.053	1.76		2.5	500	1.7621
2	300	0.1	16	0.057	54	0.998	0.053	1.76		2.5	500	1.7621
2	300	0.1	17	0.014	55	0.999	0.053	1.76		2.5	500	1.7621
2	300	0.1	19	0.032	54	0.998	0.053	1.76		2.5	500	1.7622
2	300	0.1	18	0.061	57	0.998	0.053	1.75		2.5	500	1.7622
2	300	0.1	20	0.053	53	0.997	0.053	1.77		2.5	500	1.7623
2	300	0.1	22	0.039	54	0.998	0.053	1.75		2.5	500	1.7624
2	300	0.1	23	0.058	52	0.999	0.053	1.76		2.5	500	1.7624
2	300	0.1	21	0.055	57	0.998	0.053	1.77		2.5	500	1.7625
2	300	0.1	24	0.05	49	0.997	0.053	1.76		2.5	500	1.7626
2	300	0.1	26	0.058	52	0.999	0.053	1.76		2.5	500	1.7627
2	300	0.1	25	0.089	56	0.998	0.053	1.76		2.5	500	1.7627
2	300	0.1	27	0.045	50	0.997	0.053	1.75		2.5	500	1.7628
2	300	0.1	28	0.043	55	0.998	0.053	1.76		2.5	500	1.7628
2	300	0.1	29	0.06	62	0.998	0.053	1.76		2.5	500	1.7628
2	300	0.1	30	0.048	54	0.998	0.053	1.76		2.5	500	1.7629
2	300	0.1	31	0.042	50	0.997	0.053	1.76		2.5	500	1.763
2	300	0.1	32	0.032	52	0.998	0.053	1.75		2.5	500	1.7631
2	300	0.1	33	0.04	52	0.998	0.053	1.77		2.5	500	1.7633
2	300	0.1	34	0.062	54	0.999	0.053	1.76		2.5	500	1.7633
2	300	0.1	35	0.04	52	0.998	0.053	1.75		2.5	500	1.7636
2	300	0.1	36	0.048	51	0.998	0.053	1.75		2.5	500	1.7638
2	300	0.1	37	0.032	51	0.997	0.053	1.75		2.5	500	1.7641
2	300	0.1	38	0.054	57	0.998	0.053	1.76		2.5	500	1.7642
2	300	0.1	39	0.04	52	0.997	0.053	1.77		2.5	500	1.7642
2	300	0.1	40	0.049	54	0.998	0.053	1.76		2.5	500	1.7643
2	300	0.1	41	0.052	51	0.998	0.053	1.76		2.5	500	1.7644
2	300	0.1	42	0.042	56	0.998	0.053	1.76		2.5	500	1.7645
2	300	0.1	43	0.034	55	0.998	0.053	1.75		2.5	500	1.7645
2	300	0.1	44	0.055	51	0.997	0.053	1.76		3	25	1.7922
2	300	0.1	45	0.051	53	0.996	0.053	1.76		3	25	1.7924
2	300	0.1	47	0.067	54	0.998	0.053	1.75		3	25	1.7925
2	300	0.1	46	0.066	49	0.997	0.053	1.76		3	25	1.7925
2	300	0.1	48	0.067	56	0.997	0.053	1.76		3	25	1.7926
2	300	0.1	49	0.033	52	0.998	0.053	1.76		3	25	1.7926
2	300	0.1	50	0.061	53	0.998	0.053	1.76		3	25	1.7927
2.5	300	0.1	1	0.09	64	1	0.062	1.81		3	25	1.7927
2.5	300	0.1	2	0.082	69	1	0.061	1.81		3	25	1.7927
2.5	300	0.1	3	0.078	71	1	0.062	1.8		3	25	1.7927
2.5	300	0.1	4	0.081	68	1	0.061	1.81		3	25	1.7928
2.5	300	0.1	5	0.082	68	1	0.062	1.8		3	25	1.7928
2.5	300	0.1	6	0.106	69	1	0.062	1.8		3	25	1.7928
2.5	300	0.1	7	0.088	66	1	0.062	1.8		3	25	1.7928
2.5	300	0.1	8	0.059	67	1	0.061	1.81		3	25	1.7928
2.5	300	0.1	9	0.086	66	1	0.062	1.8		3	25	1.7928
2.5	300	0.1	10	0.048	70	1	0.062	1.81		3	25	1.7929
2.5	300	0.1	11	0.071	70	1	0.062	1.8		3	25	1.7929
2.5	300	0.1	12	0.065	73	1	0.062	1.8		3	25	1.7929
2.5	300	0.1	13	0.083	62	1	0.062	1.79		3	25	1.7929
2.5	300	0.1	14	0.076	68	1	0.061	1.81		3	25	1.793
2.5	300	0.1	16	0.06	66	1	0.062	1.79		3	25	1.793
2.5	300	0.1	15	0.074	68	1	0.062	1.8		3	25	1.793
2.5	300	0.1	17	0.081	72	1	0.062	1.8		3	25	1.793
2.5	300	0.1	18	0.068	66	1	0.061	1.8		3	25	1.793
2.5	300	0.1	19	0.057	68	1	0.062	1.8		3	25	1.793
2.5	300	0.1	20	0.079	71	1	0.062	1.8		3	25	1.7931
2.5	300	0.1	21	0.075	65	1	0.061	1.8		3	25	1.7931
2.5	300	0.1	22	0.093	63	1	0.062	1.8		3	25	1.7931
2.5	300	0.1	24	0.06	65	1	0.062	1.8		3	25	1.7931
2.5	300	0.1	23	0.093	66	1	0.062	1.81		3	25	1.7931
2.5	300	0.1	25	0.09	67	1	0.062	1.8		3	25	1.7932
2.5	300	0.1	27	0.045	69	1	0.062	1.8		3	25	1.7932
2.5	300	0.1	26	0.124	64	1	0.062	1.81		3	25	1.7932
2.5	300	0.1	28	0.081	68	1	0.062	1.79		3	25	1.7932
2.5	300	0.1	29	0.069	76	1	0.062	1.81		3	25	1.7932
2.5	300	0.1	30	0.085	77	1	0.062	1.81		3	25	1.7933
2.5	300	0.1	32	0.081	71	1	0.062	1.8		3	25	1.7933
2.5	300	0.1	31	0.077	67	1	0.062	1.82		3	25	1.7933
2.5	300	0.1	33	0.09	72	1	0.062	1.8		3	25	1.7933
2.5	300	0.1	35	0.057	67	1	0.062	1.81		3	25	1.7933
2.5	300	0.1	34	0.098	64	1	0.061	1.8		3	25	1.7933
2.5	300	0.1	36	0.056	70	1	0.062	1.8		3	25	1.7934
2.5	300	0.1	37	0.057	74	1	0.063	1.8		3	25	1.7936
2.5	300	0.1	38	0.125	68	1	0.062	1.8		3	25	1.7936
2.5	300	0.1	39	0.07	68	1	0.062	1.8		3	25	1.7936
2.5	300	0.1	40	0.093	76	1	0.062	1.8		3	25	1.7937
2.5	300	0.1	41	0.105	71	1	0.061	1.8		3	25	1.7937
2.5	300	0.1	42	0.102	74	1	0.062	1.81		3	25	1.7937
2.5	300	0.1	43	0.099	69	1	0.062	1.8		3	25	1.7938
2.5	300	0.1	44	0.064	70	1	0.062	1.79		3	50	1.7898
2.5	300	0.1	45	0.082	66	1	0.061	1.8		3	50	1.7903
2.5	300	0.1	46	0.098	68	1	0.062	1.8		3	50	1.7904
2.5	300	0.1	47	0.078	68	1	0.062	1.8		3	50	1.7904
2.5	300	0.1	48	0.062	69	1	0.062	1.81		3	50	1.7904
2.5	300	0.1	49	0.084	67	1	0.062	1.8		3	50	1.7905
2.5	300	0.1	50	0.093	73	1	0.062	1.8		3	50	1.7906
3	300	0.1	1	0.113	85	1	0.07	1.84		3	50	1.7907
3	300	0.1	2	0.105	80	1	0.07	1.83		3	50	1.7908
3	300	0.1	3	0.106	83	1	0.07	1.83		3	50	1.7908
3	300	0.1	4	0.106	81	1	0.07	1.83		3	50	1.7908
3	300	0.1	5	0.103	85	1	0.07	1.83		3	50	1.7909
3	300	0.1	6	0.102	85	1	0.07	1.83		3	50	1.7909
3	300	0.1	7	0.098	83	1	0.07	1.84		3	50	1.7909
3	300	0.1	8	0.093	78	1	0.07	1.83		3	50	1.7909
3	300	0.1	9	0.113	84	1	0.07	1.84		3	50	1.791
3	300	0.1	11	0.091	80	1	0.07	1.83		3	50	1.7911
3	300	0.1	10	0.105	81	1	0.07	1.83		3	50	1.7911
3	300	0.1	12	0.082	79	1	0.07	1.83		3	50	1.7911
3	300	0.1	13	0.096	84	1	0.07	1.83		3	50	1.7911
3	300	0.1	14	0.088	78	1	0.07	1.82		3	50	1.7911
3	300	0.1	15	0.09	77	1	0.071	1.82		3	50	1.7911
3	300	0.1	16	0.103	85	1	0.071	1.83		3	50	1.7912
3	300	0.1	17	0.115	87	1	0.07	1.83		3	50	1.7912
3	300	0.1	18	0.102	76	1	0.07	1.84		3	50	1.7912
3	300	0.1	19	0.112	82	1	0.07	1.82		3	50	1.7912
3	300	0.1	21	0.083	89	1	0.07	1.83		3	50	1.7913
3	300	0.1	20	0.113	79	1	0.071	1.83		3	50	1.7913
3	300	0.1	22	0.101	79	1	0.07	1.83		3	50	1.7913
3	300	0.1	23	0.085	86	1	0.07	1.83		3	50	1.7913
3	300	0.1	24	0.121	82	1	0.07	1.83		3	50	1.7913
3	300	0.1	25	0.114	85	1	0.07	1.83		3	50	1.7913
3	300	0.1	26	0.109	82	1	0.071	1.82		3	50	1.7914
3	300	0.1	27	0.098	80	1	0.07	1.83		3	50	1.7915
3	300	0.1	29	0.098	83	1	0.07	1.84		3	50	1.7915
3	300	0.1	28	0.113	91	1	0.07	1.83		3	50	1.7915
3	300	0.1	30	0.075	81	1	0.069	1.83		3	50	1.7915
3	300	0.1	31	0.112	83	1	0.07	1.83		3	50	1.7916
3	300	0.1	33	0.091	82	1	0.07	1.83		3	50	1.7916
3	300	0.1	32	0.092	84	1	0.07	1.84		3	50	1.7917
3	300	0.1	34	0.11	80	1	0.07	1.83		3	50	1.7917
3	300	0.1	35	0.104	81	1	0.07	1.84		3	50	1.7917
3	300	0.1	36	0.093	80	1	0.07	1.82		3	50	1.7917
3	300	0.1	37	0.108	78	1	0.071	1.83		3	50	1.7917
3	300	0.1	38	0.132	87	1	0.07	1.83		3	50	1.7917
3	300	0.1	39	0.102	79	1	0.07	1.83		3	50	1.7918
3	300	0.1	41	0.093	77	1	0.07	1.82		3	50	1.7918
3	300	0.1	40	0.095	92	1	0.07	1.83		3	50	1.7918
3	300	0.1	42	0.094	84	1	0.07	1.83		3	50	1.7918
3	300	0.1	43	0.091	82	1	0.07	1.83		3	50	1.7919
3	300	0.1	44	0.098	87	1	0.071	1.82		3	100	1.7852
3	300	0.1	45	0.092	79	1	0.07	1.84		3	100	1.7852
3	300	0.1	46	0.078	81	1	0.07	1.83		3	100	1.7854
3	300	0.1	47	0.092	86	1	0.07	1.82		3	100	1.7854
3	300	0.1	48	0.092	82	1	0.07	1.83		3	100	1.7855
3	300	0.1	49	0.118	83	1	0.07	1.83		3	100	1.7855
3	300	0.1	50	0.091	80	1	0.071	1.82		3	100	1.7856
5	300	0.1	1	0.173	140	1	0.106	1.87		3	100	1.7856
5	300	0.1	2	0.177	144	1	0.106	1.87		3	100	1.7856
5	300	0.1	3	0.164	138	1	0.104	1.88		3	100	1.7856
5	300	0.1	4	0.183	132	1	0.104	1.88		3	100	1.7857
5	300	0.1	5	0.195	140	1	0.104	1.87		3	100	1.7857
5	300	0.1	6	0.179	135	1	0.104	1.88		3	100	1.7857
5	300	0.1	7	0.173	134	1	0.103	1.88		3	100	1.7858
5	300	0.1	8	0.165	138	1	0.104	1.87		3	100	1.7858
5	300	0.1	9	0.177	139	1	0.106	1.87		3	100	1.7858
5	300	0.1	10	0.171	135	1	0.106	1.87		3	100	1.7858
5	300	0.1	11	0.18	136	1	0.105	1.87		3	100	1.7859
5	300	0.1	12	0.18	140	1	0.106	1.87		3	100	1.7859
5	300	0.1	13	0.18	143	1	0.105	1.88		3	100	1.7859
5	300	0.1	14	0.19	133	1	0.104	1.88		3	100	1.7859
5	300	0.1	15	0.156	141	1	0.106	1.87		3	100	1.786
5	300	0.1	16	0.184	144	1	0.104	1.88		3	100	1.786
5	300	0.1	17	0.159	133	1	0.105	1.88		3	100	1.786
5	300	0.1	19	0.172	131	1	0.104	1.88		3	100	1.786
5	300	0.1	18	0.204	134	1	0.105	1.87		3	100	1.7861
5	300	0.1	20	0.176	135	1	0.106	1.88		3	100	1.7861
5	300	0.1	21	0.164	136	1	0.104	1.88		3	100	1.7862
5	300	0.1	22	0.17	135	1	0.105	1.87		3	100	1.7862
5	300	0.1	23	0.157	134	1	0.105	1.88		3	100	1.7862
5	300	0.1	24	0.188	136	1	0.106	1.88		3	100	1.7863
5	300	0.1	26	0.172	137	1	0.104	1.87		3	100	1.7863
5	300	0.1	25	0.143	133	1	0.104	1.88		3	100	1.7863
5	300	0.1	27	0.161	141	1	0.105	1.87		3	100	1.7863
5	300	0.1	28	0.18	136	1	0.106	1.87		3	100	1.7864
5	300	0.1	29	0.18	141	1	0.105	1.88		3	100	1.7865
5	300	0.1	30	0.177	135	1	0.105	1.87		3	100	1.7866
5	300	0.1	31	0.16	137	1	0.105	1.88		3	100	1.7866
5	300	0.1	32	0.176	140	1	0.106	1.87		3	100	1.7867
5	300	0.1	33	0.204	130	1	0.104	1.88		3	100	1.7867
5	300	0.1	35	0.162	141	1	0.104	1.88		3	100	1.7867
5	300	0.1	34	0.167	139	1	0.105	1.88		3	100	1.7868
5	300	0.1	36	0.161	135	1	0.105	1.87		3	100	1.787
5	300	0.1	37	0.185	132	1	0.103	1.88		3	100	1.7871
5	300	0.1	38	0.183	134	1	0.106	1.86		3	100	1.7872
5	300	0.1	39	0.168	128	1	0.105	1.87		3	100	1.7872
5	300	0.1	40	0.19	140	1	0.105	1.88		3	100	1.7873
5	300	0.1	41	0.159	134	1	0.105	1.88		3	100	1.7874
5	300	0.1	42	0.174	139	1	0.106	1.87		3	100	1.7874
5	300	0.1	43	0.169	139	1	0.104	1.87		3	100	1.7875
5	300	0.1	44	0.184	131	1	0.105	1.88		3	300	1.7725
5	300	0.1	45	0.172	142	1	0.104	1.87		3	300	1.7728
5	300	0.1	46	0.183	145	1	0.105	1.88		3	300	1.773
5	300	0.1	47	0.183	134	1	0.104	1.87		3	300	1.7733
5	300	0.1	48	0.182	137	1	0.104	1.87		3	300	1.7733
5	300	0.1	49	0.156	138	1	0.105	1.89		3	300	1.7733
5	300	0.1	50	0.148	138	1	0.106	1.88		3	300	1.7734
1.65	500	0.1	1	0.048	35	0.902	0.042	1.69		3	300	1.7734
1.65	500	0.1	2	0.03	28	0.885	0.042	1.69		3	300	1.7734
1.65	500	0.1	3	0.032	33	0.871	0.042	1.69		3	300	1.7736
1.65	500	0.1	4	0.059	34	0.873	0.042	1.68		3	300	1.7736
1.65	500	0.1	5	0.079	29	0.822	0.042	1.68		3	300	1.7737
1.65	500	0.1	6	0.02	33	0.894	0.042	1.69		3	300	1.7737
1.65	500	0.1	7	-0.024	29	0.904	0.042	1.69		3	300	1.7738
1.65	500	0.1	8	0.058	27	0.871	0.042	1.69		3	300	1.7738
1.65	500	0.1	9	-0.01	32	0.844	0.042	1.69		3	300	1.7739
1.65	500	0.1	10	0.014	32	0.869	0.042	1.69		3	300	1.774
1.65	500	0.1	11	0.04	22	0.85	0.042	1.69		3	300	1.7741
1.65	500	0.1	12	0.015	36	0.882	0.042	1.69		3	300	1.7743
1.65	500	0.1	14	0.013	25	0.795	0.042	1.68		3	300	1.7743
1.65	500	0.1	13	0.031	33	0.851	0.042	1.69		3	300	1.7744
1.65	500	0.1	15	0.046	25	0.738	0.042	1.69		3	300	1.7745
1.65	500	0.1	17	0.075	29	0.859	0.042	1.7		3	300	1.7745
1.65	500	0.1	18	0.06	30	0.89	0.042	1.69		3	300	1.7746
1.65	500	0.1	19	0.036	30	0.896	0.042	1.69		3	300	1.7746
1.65	500	0.1	20	0.024	25	0.821	0.042	1.69		3	300	1.7747
1.65	500	0.1	21	0.032	32	0.903	0.042	1.68		3	300	1.7748
1.65	500	0.1	22	0.01	30	0.916	0.042	1.69		3	300	1.7748
1.65	500	0.1	24	0.049	36	0.872	0.042	1.68		3	300	1.7749
1.65	500	0.1	25	0.057	30	0.834	0.042	1.69		3	300	1.775
1.65	500	0.1	26	0.032	25	0.824	0.042	1.69		3	300	1.775
1.65	500	0.1	27	-0.007	29	0.848	0.042	1.7		3	300	1.7751
1.65	500	0.1	28	0.049	28	0.896	0.042	1.7		3	300	1.7751
1.65	500	0.1	29	0.019	31	0.904	0.042	1.7		3	300	1.7752
1.65	500	0.1	30	0.016	25	0.784	0.042	1.7		3	300	1.7753
1.65	500	0.1	31	0.004	35	0.878	0.042	1.7		3	300	1.7755
1.65	500	0.1	32	0.007	25	0.735	0.042	1.68		3	300	1.7755
1.65	500	0.1	33	0.037	30	0.908	0.042	1.69		3	300	1.7756
1.65	500	0.1	34	0.032	32	0.887	0.042	1.69		3	300	1.7757
1.65	500	0.1	35	0.042	30	0.861	0.042	1.68		3	300	1.7758
1.65	500	0.1	37	-0.017	32	0.865	0.042	1.69		3	300	1.7759
1.65	500	0.1	36	0.012	33	0.865	0.042	1.69		3	300	1.776
1.65	500	0.1	38	-0.031	34	0.876	0.042	1.68		3	300	1.7761
1.65	500	0.1	39	0.042	32	0.873	0.042	1.69		3	300	1.7761
1.65	500	0.1	40	0.017	31	0.864	0.042	1.69		3	300	1.7762
1.65	500	0.1	42	0.017	32	0.89	0.042	1.7		3	300	1.7762
1.65	500	0.1	44	0.009	4	0.26	0.042	1.7		3	300	1.7763
1.65	500	0.1	43	0.036	28	0.898	0.042	1.7		3	300	1.7763
1.65	500	0.1	45	0.039	30	0.9	0.042	1.7		3	300	1.7767
1.65	500	0.1	47	0.021	26	0.872	0.042	1.69		3	300	1.7767
1.65	500	0.1	48	0.052	32	0.911	0.042	1.69		3	500	1.7638
1.65	500	0.1	49	0.013	34	0.87	0.042	1.69		3	500	1.764
1.65	500	0.1	50	0.03	31	0.887	0.042	1.69		3	500	1.7642
1.75	500	0.1	2	0.028	42	0.964	0.043	1.72		3	500	1.7643
1.75	500	0.1	1	0.034	37	0.967	0.043	1.72		3	500	1.7643
1.75	500	0.1	3	0.061	36	0.963	0.044	1.71		3	500	1.7643
1.75	500	0.1	4	0.045	37	0.964	0.043	1.72		3	500	1.7644
1.75	500	0.1	5	0.037	41	0.966	0.044	1.72		3	500	1.7644
1.75	500	0.1	6	0.039	37	0.963	0.044	1.72		3	500	1.7644
1.75	500	0.1	7	0.039	35	0.97	0.043	1.71		3	500	1.7644
1.75	500	0.1	8	0.042	37	0.976	0.043	1.71		3	500	1.7645
1.75	500	0.1	9	0.061	35	0.964	0.043	1.72		3	500	1.7646
1.75	500	0.1	10	0.017	35	0.977	0.043	1.72		3	500	1.7646
1.75	500	0.1	11	0.04	34	0.967	0.043	1.72		3	500	1.7646
1.75	500	0.1	13	0.03	41	0.962	0.043	1.72		3	500	1.7648
1.75	500	0.1	14	0.023	32	0.969	0.043	1.72		3	500	1.7648
1.75	500	0.1	15	0.008	36	0.959	0.043	1.72		3	500	1.7648
1.75	500	0.1	16	0.093	35	0.957	0.043	1.72		3	500	1.7649
1.75	500	0.1	17	0.034	34	0.972	0.043	1.71		3	500	1.7649
1.75	500	0.1	18	0.045	35	0.97	0.043	1.73		3	500	1.7649
1.75	500	0.1	19	0.031	31	0.968	0.043	1.71		3	500	1.765
1.75	500	0.1	20	0.043	35	0.971	0.043	1.72		3	500	1.765
1.75	500	0.1	21	0.07	38	0.969	0.043	1.73		3	500	1.765
1.75	500	0.1	22	0.005	31	0.969	0.043	1.71		3	500	1.7651
1.75	500	0.1	23	0.039	35	0.972	0.043	1.71		3	500	1.7652
1.75	500	0.1	24	0.022	37	0.973	0.044	1.72		3	500	1.7652
1.75	500	0.1	25	0.029	36	0.968	0.043	1.72		3	500	1.7652
1.75	500	0.1	27	0.051	37	0.967	0.043	1.73		3	500	1.7652
1.75	500	0.1	28	0.028	36	0.965	0.043	1.71		3	500	1.7653
1.75	500	0.1	29	0.044	35	0.963	0.043	1.72		3	500	1.7653
1.75	500	0.1	30	0.053	35	0.975	0.043	1.7		3	500	1.7653
1.75	500	0.1	31	0.017	34	0.966	0.043	1.72		3	500	1.7654
1.75	500	0.1	32	0.032	36	0.965	0.043	1.72		3	500	1.7656
1.75	500	0.1	33	0.032	40	0.971	0.043	1.72		3	500	1.7656
1.75	500	0.1	34	0.035	37	0.966	0.043	1.71		3	500	1.7656
1.75	500	0.1	35	0.04	37	0.97	0.043	1.72		3	500	1.7657
1.75	500	0.1	37	0.057	37	0.969	0.043	1.72		3	500	1.7657
1.75	500	0.1	36	0.027	34	0.972	0.043	1.72		3	500	1.7657
1.75	500	0.1	38	-0.009	39	0.975	0.043	1.71		3	500	1.7659
1.75	500	0.1	39	0.039	38	0.966	0.043	1.71		3	500	1.7659
1.75	500	0.1	40	0.014	37	0.96	0.043	1.71		3	500	1.7659
1.75	500	0.1	41	0.051	35	0.973	0.043	1.72		3	500	1.7659
1.75	500	0.1	42	0.035	37	0.97	0.043	1.72		3	500	1.7659
1.75	500	0.1	44	0.025	36	0.969	0.043	1.72		3	500	1.7659
1.75	500	0.1	45	0.017	34	0.967	0.043	1.71		3	500	1.766
1.75	500	0.1	46	0.029	37	0.959	0.043	1.71		3	500	1.766
1.75	500	0.1	47	0.028	37	0.969	0.043	1.72		3	500	1.7661
1.75	500	0.1	48	0.055	42	0.968	0.043	1.72		3	500	1.7666
1.75	500	0.1	49	0.018	35	0.966	0.043	1.71		3	500	1.7666
1.75	500	0.1	50	0.024	39	0.967	0.043	1.71		3	500	1.7669
1.85	500	0.1	1	0.035	42	0.984	0.045	1.73		5	25	1.7918
1.85	500	0.1	2	0.085	40	0.991	0.045	1.74		5	25	1.7919
1.85	500	0.1	3	0.039	37	0.989	0.045	1.74		5	25	1.7922
1.85	500	0.1	4	0.032	43	0.99	0.045	1.74		5	25	1.7922
1.85	500	0.1	5	0.038	41	0.989	0.045	1.74		5	25	1.7922
1.85	500	0.1	6	0.013	44	0.991	0.045	1.73		5	25	1.7922
1.85	500	0.1	7	0.053	40	0.99	0.045	1.73		5	25	1.7923
1.85	500	0.1	8	0.055	39	0.99	0.045	1.73		5	25	1.7923
1.85	500	0.1	9	0.061	44	0.99	0.045	1.73		5	25	1.7924
1.85	500	0.1	11	0.021	45	0.99	0.045	1.74		5	25	1.7924
1.85	500	0.1	10	0.041	41	0.99	0.045	1.74		5	25	1.7925
1.85	500	0.1	12	0.062	41	0.991	0.045	1.74		5	25	1.7925
1.85	500	0.1	13	0.075	44	0.989	0.045	1.74		5	25	1.7925
1.85	500	0.1	14	0.045	38	0.988	0.045	1.73		5	25	1.7926
1.85	500	0.1	15	0.069	44	0.991	0.045	1.73		5	25	1.7926
1.85	500	0.1	16	0.038	37	0.99	0.045	1.73		5	25	1.7927
1.85	500	0.1	17	0.028	43	0.99	0.045	1.73		5	25	1.7927
1.85	500	0.1	18	0.012	39	0.988	0.045	1.74		5	25	1.7927
1.85	500	0.1	19	0.047	40	0.989	0.045	1.74		5	25	1.7927
1.85	500	0.1	20	0.045	46	0.989	0.045	1.74		5	25	1.7927
1.85	500	0.1	21	0.062	42	0.991	0.045	1.73		5	25	1.7928
1.85	500	0.1	22	0.059	42	0.992	0.045	1.73		5	25	1.7928
1.85	500	0.1	23	0.019	43	0.992	0.045	1.74		5	25	1.7928
1.85	500	0.1	24	0.057	43	0.991	0.045	1.74		5	25	1.7928
1.85	500	0.1	25	0.029	44	0.982	0.045	1.75		5	25	1.7928
1.85	500	0.1	26	0.06	45	0.99	0.045	1.73		5	25	1.7928
1.85	500	0.1	27	0.044	42	0.991	0.045	1.74		5	25	1.7928
1.85	500	0.1	29	0.052	38	0.991	0.045	1.75		5	25	1.7929
1.85	500	0.1	28	0.023	46	0.991	0.045	1.73		5	25	1.7929
1.85	500	0.1	30	0.052	41	0.988	0.045	1.74		5	25	1.7929
1.85	500	0.1	31	0.03	40	0.99	0.045	1.73		5	25	1.7929
1.85	500	0.1	32	0.057	40	0.992	0.045	1.74		5	25	1.7929
1.85	500	0.1	33	0.024	42	0.989	0.045	1.74		5	25	1.793
1.85	500	0.1	34	0.042	41	0.991	0.045	1.74		5	25	1.7931
1.85	500	0.1	35	0.062	38	0.988	0.045	1.75		5	25	1.7931
1.85	500	0.1	36	0.023	41	0.989	0.045	1.73		5	25	1.7931
1.85	500	0.1	37	0.069	39	0.993	0.045	1.74		5	25	1.7931
1.85	500	0.1	38	0.055	41	0.986	0.045	1.75		5	25	1.7932
1.85	500	0.1	39	0.066	43	0.99	0.045	1.74		5	25	1.7932
1.85	500	0.1	40	0.034	43	0.989	0.045	1.74		5	25	1.7933
1.85	500	0.1	41	0.043	49	0.987	0.045	1.74		5	25	1.7933
1.85	500	0.1	43	0.068	45	0.99	0.045	1.74		5	25	1.7933
1.85	500	0.1	42	0.042	42	0.99	0.045	1.74		5	25	1.7933
1.85	500	0.1	44	0.037	41	0.988	0.045	1.74		5	25	1.7934
1.85	500	0.1	45	0.082	42	0.992	0.045	1.73		5	25	1.7934
1.85	500	0.1	46	0.032	41	0.99	0.045	1.74		5	25	1.7935
1.85	500	0.1	47	0.063	44	0.989	0.045	1.73		5	25	1.7935
1.85	500	0.1	48	0.037	43	0.991	0.045	1.74		5	25	1.7936
1.85	500	0.1	49	0.056	42	0.988	0.045	1.74		5	25	1.7937
2	500	0.1	1	0.044	47	0.998	0.047	1.75		5	25	1.7937
1.85	500	0.1	50	0.063	46	0.991	0.045	1.74		5	50	1.7891
2	500	0.1	2	0.043	46	0.998	0.047	1.76		5	50	1.7893
2	500	0.1	3	0.034	49	0.999	0.047	1.76		5	50	1.7893
2	500	0.1	4	0.062	47	0.997	0.047	1.76		5	50	1.7893
2	500	0.1	5	0.065	45	0.997	0.047	1.76		5	50	1.7893
2	500	0.1	6	0.045	45	0.998	0.047	1.76		5	50	1.7893
2	500	0.1	7	0.053	48	0.997	0.047	1.76		5	50	1.7894
2	500	0.1	9	0.086	47	0.998	0.047	1.76		5	50	1.7894
2	500	0.1	8	0.048	46	0.998	0.047	1.76		5	50	1.7895
2	500	0.1	10	0.064	54	0.999	0.047	1.75		5	50	1.7895
2	500	0.1	11	0.062	49	0.998	0.047	1.77		5	50	1.7895
2	500	0.1	13	0.029	47	0.997	0.047	1.76		5	50	1.7895
2	500	0.1	12	0.066	50	0.997	0.047	1.76		5	50	1.7896
2	500	0.1	14	0.026	48	0.998	0.048	1.75		5	50	1.7896
2	500	0.1	15	0.053	52	0.998	0.047	1.77		5	50	1.7896
2	500	0.1	17	0.041	48	0.997	0.047	1.75		5	50	1.7897
2	500	0.1	16	0.069	42	0.998	0.047	1.76		5	50	1.7897
2	500	0.1	18	0.04	53	0.998	0.047	1.76		5	50	1.7898
2	500	0.1	19	0.048	49	0.997	0.047	1.76		5	50	1.7898
2	500	0.1	20	0.045	44	0.997	0.047	1.76		5	50	1.7898
2	500	0.1	21	0.059	46	0.998	0.047	1.76		5	50	1.7898
2	500	0.1	22	0.024	49	0.998	0.047	1.76		5	50	1.7899
2	500	0.1	25	0.046	47	0.996	0.048	1.75		5	50	1.7899
2	500	0.1	23	0.07	47	0.997	0.047	1.76		5	50	1.7899
2	500	0.1	24	0.044	48	0.998	0.047	1.76		5	50	1.7899
2	500	0.1	26	0.045	46	0.997	0.047	1.77		5	50	1.7899
2	500	0.1	27	0.083	51	0.998	0.047	1.77		5	50	1.7899
2	500	0.1	29	0.062	48	0.998	0.047	1.76		5	50	1.7899
2	500	0.1	28	0.045	42	0.998	0.047	1.76		5	50	1.79
2	500	0.1	30	0.045	54	0.998	0.048	1.76		5	50	1.79
2	500	0.1	33	0.04	46	0.999	0.047	1.76		5	50	1.79
2	500	0.1	31	0.039	55	0.998	0.047	1.76		5	50	1.7901
2	500	0.1	32	0.063	50	0.998	0.047	1.75		5	50	1.7901
2	500	0.1	34	0.088	50	0.997	0.047	1.76		5	50	1.7902
2	500	0.1	37	0.014	46	0.998	0.047	1.76		5	50	1.7902
2	500	0.1	35	0.019	48	0.997	0.047	1.75		5	50	1.7903
2	500	0.1	36	0.087	47	0.998	0.047	1.76		5	50	1.7903
2	500	0.1	38	0.056	45	0.998	0.047	1.75		5	50	1.7904
2	500	0.1	39	0.042	49	0.997	0.047	1.77		5	50	1.7905
2	500	0.1	41	0.032	47	0.998	0.047	1.75		5	50	1.7905
2	500	0.1	40	0.035	52	0.998	0.047	1.76		5	50	1.7906
2	500	0.1	42	0.054	50	0.999	0.047	1.76		5	50	1.7907
2	500	0.1	44	0.086	48	0.998	0.047	1.76		5	50	1.7907
2	500	0.1	43	0.054	45	0.998	0.047	1.76		5	50	1.7908
2	500	0.1	45	0.054	47	0.998	0.047	1.76		5	50	1.7908
2	500	0.1	46	0.066	49	0.997	0.047	1.76		5	50	1.7908
2	500	0.1	47	0.053	50	0.997	0.048	1.76		5	50	1.7908
2	500	0.1	48	0.037	48	0.998	0.047	1.76		5	50	1.7909
2	500	0.1	49	0.071	49	0.998	0.048	1.76		5	50	1.791
2	500	0.1	50	0.03	48	0.997	0.047	1.76		5	50	1.7913
2.5	500	0.1	1	0.084	61	1	0.055	1.8		5	100	1.7862
2.5	500	0.1	2	0.082	61	1	0.055	1.81		5	100	1.7862
2.5	500	0.1	4	0.074	63	1	0.055	1.8		5	100	1.7863
2.5	500	0.1	3	0.069	60	1	0.055	1.81		5	100	1.7865
2.5	500	0.1	5	0.107	62	1	0.055	1.81		5	100	1.7865
2.5	500	0.1	6	0.087	68	1	0.055	1.8		5	100	1.7868
2.5	500	0.1	7	0.067	65	1	0.055	1.81		5	100	1.7868
2.5	500	0.1	8	0.07	64	1	0.055	1.8		5	100	1.787
2.5	500	0.1	9	0.104	69	1	0.055	1.8		5	100	1.7872
2.5	500	0.1	10	0.075	62	1	0.055	1.8		5	100	1.7872
2.5	500	0.1	11	0.086	64	1	0.055	1.8		5	100	1.7872
2.5	500	0.1	12	0.087	60	1	0.055	1.8		5	100	1.7873
2.5	500	0.1	13	0.095	62	1	0.055	1.81		5	100	1.7873
2.5	500	0.1	14	0.06	66	1	0.055	1.8		5	100	1.7874
2.5	500	0.1	15	0.092	61	1	0.054	1.8		5	100	1.7874
2.5	500	0.1	16	0.072	59	1	0.055	1.79		5	100	1.7874
2.5	500	0.1	17	0.08	64	1	0.055	1.8		5	100	1.7874
2.5	500	0.1	18	0.065	61	1	0.055	1.81		5	100	1.7874
2.5	500	0.1	19	0.07	66	1	0.055	1.81		5	100	1.7875
2.5	500	0.1	20	0.073	65	1	0.054	1.8		5	100	1.7876
2.5	500	0.1	21	0.049	61	1	0.054	1.8		5	100	1.7876
2.5	500	0.1	22	0.062	66	1	0.054	1.81		5	100	1.7877
2.5	500	0.1	23	0.073	63	1	0.055	1.8		5	100	1.7877
2.5	500	0.1	24	0.067	59	1	0.055	1.8		5	100	1.7878
2.5	500	0.1	25	0.076	56	1	0.055	1.8		5	100	1.7878
2.5	500	0.1	26	0.096	62	1	0.055	1.8		5	100	1.7879
2.5	500	0.1	27	0.066	64	1	0.055	1.79		5	100	1.788
2.5	500	0.1	28	0.083	64	1	0.055	1.81		5	100	1.788
2.5	500	0.1	29	0.069	63	1	0.055	1.8		5	100	1.7881
2.5	500	0.1	30	0.083	59	1	0.055	1.8		5	100	1.7882
2.5	500	0.1	31	0.089	62	1	0.055	1.8		5	100	1.7882
2.5	500	0.1	32	0.084	65	1	0.055	1.8		5	100	1.7882
2.5	500	0.1	33	0.097	67	1	0.055	1.8		5	100	1.7882
2.5	500	0.1	34	0.073	63	1	0.055	1.81		5	100	1.7883
2.5	500	0.1	35	0.074	60	1	0.055	1.8		5	100	1.7883
2.5	500	0.1	36	0.075	60	1	0.054	1.8		5	100	1.7883
2.5	500	0.1	37	0.071	63	1	0.056	1.78		5	100	1.7883
2.5	500	0.1	38	0.085	60	1	0.055	1.81		5	100	1.7884
2.5	500	0.1	39	0.072	66	1	0.055	1.8		5	100	1.7884
2.5	500	0.1	40	0.088	63	1	0.054	1.8		5	100	1.7885
2.5	500	0.1	41	0.081	56	1	0.055	1.81		5	100	1.7885
2.5	500	0.1	42	0.066	68	1	0.055	1.81		5	100	1.7885
2.5	500	0.1	43	0.063	59	1	0.055	1.8		5	100	1.7886
2.5	500	0.1	44	0.059	63	1	0.054	1.81		5	100	1.7887
2.5	500	0.1	46	0.047	60	1	0.054	1.8		5	100	1.7888
2.5	500	0.1	45	0.059	61	1	0.055	1.79		5	100	1.7891
2.5	500	0.1	47	0.094	60	1	0.055	1.8		5	100	1.7891
2.5	500	0.1	48	0.088	60	1	0.055	1.79		5	100	1.7893
2.5	500	0.1	50	0.097	65	1	0.055	1.8		5	100	1.7894
2.5	500	0.1	49	0.099	60	1	0.055	1.8		5	100	1.7895
3	500	0.1	1	0.092	69	1	0.062	1.82		5	300	1.7761
3	500	0.1	2	0.081	74	1	0.061	1.83		5	300	1.7762
3	500	0.1	3	0.103	77	1	0.062	1.82		5	300	1.7763
3	500	0.1	4	0.079	71	1	0.061	1.83		5	300	1.7764
3	500	0.1	5	0.098	70	1	0.061	1.83		5	300	1.7764
3	500	0.1	6	0.105	75	1	0.062	1.82		5	300	1.7765
3	500	0.1	7	0.119	74	1	0.062	1.83		5	300	1.7766
3	500	0.1	8	0.11	80	1	0.061	1.82		5	300	1.7767
3	500	0.1	9	0.091	76	1	0.062	1.83		5	300	1.7767
3	500	0.1	10	0.1	68	1	0.062	1.83		5	300	1.7768
3	500	0.1	12	0.11	73	1	0.062	1.83		5	300	1.7768
3	500	0.1	11	0.122	73	1	0.061	1.84		5	300	1.7768
3	500	0.1	13	0.096	73	1	0.061	1.84		5	300	1.7769
3	500	0.1	14	0.121	79	1	0.062	1.83		5	300	1.7769
3	500	0.1	15	0.099	77	1	0.062	1.82		5	300	1.777
3	500	0.1	16	0.104	75	1	0.061	1.83		5	300	1.777
3	500	0.1	17	0.109	68	1	0.061	1.83		5	300	1.7771
3	500	0.1	18	0.09	71	1	0.062	1.83		5	300	1.7771
3	500	0.1	19	0.106	75	1	0.061	1.84		5	300	1.7772
3	500	0.1	20	0.091	73	1	0.062	1.83		5	300	1.7773
3	500	0.1	21	0.092	77	1	0.061	1.82		5	300	1.7774
3	500	0.1	22	0.118	77	1	0.062	1.82		5	300	1.7774
3	500	0.1	24	0.09	68	1	0.062	1.82		5	300	1.7774
3	500	0.1	25	0.097	71	1	0.061	1.83		5	300	1.7774
3	500	0.1	23	0.104	75	1	0.062	1.82		5	300	1.7777
3	500	0.1	26	0.087	71	1	0.062	1.82		5	300	1.7777
3	500	0.1	27	0.1	70	1	0.061	1.83		5	300	1.7778
3	500	0.1	29	0.087	72	1	0.062	1.83		5	300	1.7779
3	500	0.1	28	0.102	73	1	0.061	1.83		5	300	1.7779
3	500	0.1	30	0.102	79	1	0.062	1.83		5	300	1.7779
3	500	0.1	31	0.087	74	1	0.062	1.82		5	300	1.7779
3	500	0.1	33	0.112	73	1	0.061	1.82		5	300	1.778
3	500	0.1	32	0.083	72	1	0.061	1.84		5	300	1.7781
3	500	0.1	34	0.121	76	1	0.062	1.82		5	300	1.7781
3	500	0.1	35	0.083	73	1	0.062	1.83		5	300	1.7783
3	500	0.1	37	0.099	71	1	0.062	1.84		5	300	1.7783
3	500	0.1	36	0.094	72	1	0.061	1.83		5	300	1.7784
3	500	0.1	38	0.1	73	1	0.062	1.83		5	300	1.7786
3	500	0.1	39	0.089	72	1	0.061	1.82		5	300	1.7786
3	500	0.1	40	0.094	74	1	0.062	1.83		5	300	1.7792
3	500	0.1	41	0.113	79	1	0.062	1.82		5	300	1.7793
3	500	0.1	42	0.107	76	1	0.061	1.83		5	300	1.7797
3	500	0.1	43	0.122	72	1	0.061	1.83		5	300	1.7798
3	500	0.1	44	0.112	72	1	0.061	1.83		5	300	1.7799
3	500	0.1	45	0.09	73	1	0.062	1.82		5	300	1.78
3	500	0.1	46	0.102	77	1	0.062	1.83		5	300	1.7802
3	500	0.1	47	0.095	75	1	0.062	1.83		5	300	1.7802
3	500	0.1	48	0.084	79	1	0.061	1.83		5	300	1.7802
3	500	0.1	49	0.122	71	1	0.062	1.83		5	300	1.7805
5	500	0.1	1	0.138	117	1	0.09	1.87		5	300	1.7811
3	500	0.1	50	0.114	73	1	0.061	1.83		5	500	1.7692
5	500	0.1	2	0.155	119	1	0.09	1.87		5	500	1.7701
5	500	0.1	3	0.188	131	1	0.092	1.87		5	500	1.7704
5	500	0.1	4	0.172	120	1	0.09	1.88		5	500	1.7706
5	500	0.1	6	0.192	121	1	0.09	1.88		5	500	1.7706
5	500	0.1	5	0.181	125	1	0.09	1.87		5	500	1.7708
5	500	0.1	7	0.185	120	1	0.091	1.87		5	500	1.7709
5	500	0.1	8	0.188	121	1	0.09	1.88		5	500	1.7709
5	500	0.1	9	0.177	113	1	0.089	1.88		5	500	1.771
5	500	0.1	11	0.185	121	1	0.09	1.87		5	500	1.7711
5	500	0.1	10	0.2	122	1	0.091	1.88		5	500	1.7711
5	500	0.1	12	0.172	127	1	0.09	1.87		5	500	1.7712
5	500	0.1	15	0.161	119	1	0.09	1.88		5	500	1.7712
5	500	0.1	13	0.197	116	1	0.09	1.87		5	500	1.7713
5	500	0.1	14	0.185	115	1	0.091	1.87		5	500	1.7713
5	500	0.1	16	0.175	121	1	0.09	1.88		5	500	1.7714
5	500	0.1	18	0.174	117	1	0.091	1.88		5	500	1.7714
5	500	0.1	17	0.171	119	1	0.09	1.88		5	500	1.7715
5	500	0.1	19	0.156	120	1	0.09	1.88		5	500	1.7716
5	500	0.1	20	0.175	118	1	0.091	1.87		5	500	1.7717
5	500	0.1	21	0.18	124	1	0.09	1.87		5	500	1.7717
5	500	0.1	23	0.17	122	1	0.09	1.87		5	500	1.7718
5	500	0.1	22	0.186	115	1	0.089	1.88		5	500	1.7718
5	500	0.1	24	0.171	119	1	0.09	1.88		5	500	1.7718
5	500	0.1	26	0.15	120	1	0.091	1.87		5	500	1.7719
5	500	0.1	25	0.188	119	1	0.09	1.87		5	500	1.7719
5	500	0.1	27	0.188	109	1	0.09	1.88		5	500	1.7719
5	500	0.1	28	0.151	120	1	0.091	1.87		5	500	1.7719
5	500	0.1	30	0.151	122	1	0.089	1.88		5	500	1.772
5	500	0.1	29	0.163	115	1	0.09	1.88		5	500	1.7721
5	500	0.1	31	0.174	127	1	0.09	1.88		5	500	1.7721
5	500	0.1	32	0.185	116	1	0.09	1.88		5	500	1.7723
5	500	0.1	33	0.204	121	1	0.091	1.87		5	500	1.7723
5	500	0.1	34	0.174	130	1	0.091	1.88		5	500	1.7725
5	500	0.1	35	0.18	121	1	0.091	1.87		5	500	1.7726
5	500	0.1	37	0.179	119	1	0.092	1.87		5	500	1.7729
5	500	0.1	36	0.166	127	1	0.09	1.87		5	500	1.7739
5	500	0.1	38	0.18	127	1	0.09	1.87		5	500	1.7739
5	500	0.1	39	0.177	119	1	0.09	1.88		5	500	1.7746
5	500	0.1	40	0.181	119	1	0.091	1.88		5	500	1.775
5	500	0.1	41	0.171	120	1	0.09	1.88		5	500	1.7751
5	500	0.1	42	0.155	121	1	0.09	1.87		5	500	1.7752
5	500	0.1	43	0.184	124	1	0.091	1.88		5	500	1.7753
5	500	0.1	44	0.184	117	1	0.09	1.87		5	500	1.7754
5	500	0.1	45	0.162	123	1	0.089	1.88		5	500	1.7754
5	500	0.1	46	0.175	121	1	0.091	1.87		5	500	1.7755
5	500	0.1	47	0.188	118	1	0.09	1.89		5	500	1.7755
5	500	0.1	49	0.157	120	1	0.089	1.88		5	500	1.7757
5	500	0.1	48	0.171	118	1	0.09	1.89		5	500	1.7762
5	500	0.1	50	0.163	123	1	0.09	1.87		5	500	1.7765
