# Supplementary material for: A triangular model of fractal growth with application to adsorptive spin-coating of polymers
Source: PLoS One. 2024 Feb 23;19(2):e0298916. doi: 10.1371/journal.pone.0298916 (PMC10889878; doi:10.1371/journal.pone.0298916)
Supplement: S2 File — (XLSX) [file pone.0298916.s002.xlsx]

## Sheet: D by p.2
Bonding Rate	Dimension
0.01	1.5009
0.01	1.5087
0.01	1.5282
0.01	1.5303
0.01	1.5474
0.01	1.5492
0.01	1.5496
0.01	1.5647
0.01	1.5699
0.015	1.5057
0.015	1.5207
0.015	1.5263
0.015	1.5311
0.015	1.5328
0.015	1.5621
0.015	1.5727
0.02	1.5132
0.02	1.5188
0.02	1.5213
0.02	1.5342
0.02	1.5372
0.02	1.5462
0.02	1.5479
0.02	1.5608
0.02	1.5634
0.02	1.5758
0.02	1.5867
0.02	1.5998
0.02	1.6564
0.025	1.5015
0.025	1.5523
0.025	1.5534
0.025	1.5582
0.025	1.5656
0.025	1.5807
0.025	1.5842
0.025	1.5888
0.025	1.5941
0.025	1.5944
0.025	1.6129
0.025	1.6223
0.025	1.6556
0.025	1.666
0.025	1.6735
0.025	1.6797
0.025	1.6972
0.025	1.7057
0.025	1.708
0.025	1.723
0.05	1.762
0.05	1.7652
0.05	1.7655
0.05	1.7661
0.05	1.7663
0.05	1.7664
0.05	1.7671
0.05	1.7681
0.05	1.7684
0.05	1.7686
0.05	1.7687
0.05	1.7694
0.05	1.7695
0.05	1.7699
0.05	1.7701
0.05	1.7704
0.05	1.7707
0.05	1.771
0.05	1.7716
0.05	1.7725
0.1	1.7759
0.1	1.7782
0.1	1.7785
0.1	1.7787
0.1	1.7787
0.1	1.7789
0.1	1.779
0.1	1.779
0.1	1.7792
0.1	1.7792
0.1	1.7795
0.1	1.7795
0.1	1.7795
0.1	1.7795
0.1	1.7797
0.1	1.7802
0.1	1.7802
0.1	1.7803
0.1	1.7803
0.1	1.7804
0.5	1.7815
0.5	1.7817
0.5	1.7818
0.5	1.7821
0.5	1.7821
0.5	1.7823
0.5	1.7825
0.5	1.7825
0.5	1.7826
0.5	1.7826
0.5	1.7826
0.5	1.7829
0.5	1.7829
0.5	1.783
0.5	1.783
0.5	1.7831
0.5	1.7831
0.5	1.7832
0.5	1.7832
0.5	1.7835
1	1.7814
1	1.7816
1	1.7818
1	1.7818
1	1.782
1	1.7821
1	1.7822
1	1.7823
1	1.7826
1	1.7827
1	1.7827
1	1.7828
1	1.7828
1	1.783
1	1.783
1	1.7832
1	1.7832
1	1.7832
1	1.7833
1	1.7834
