# Supplementary material for: A triangular model of fractal growth with application to adsorptive spin-coating of polymers
Source: PLoS One. 2024 Feb 23;19(2):e0298916. doi: 10.1371/journal.pone.0298916 (PMC10889878; doi:10.1371/journal.pone.0298916)
Supplement: S3 File — (XLSX) [file pone.0298916.s003.xlsx]

## Sheet: Data for Figure 10
Model Output			Polymer Data
Dimension	Lacunarity		microL	D	L
1.585	0.4572		5	1.68	0.38
1.5938	0.4743		10	1.73	0.35
1.6591	0.3975		20	1.74	0.34
1.7247	0.3232		30	1.74	0.34
1.7513	0.2914		40	1.76	0.33
1.7518	0.2907		50	1.77	0.31
1.7521	0.3105
1.756	0.2929
1.7588	0.3084
1.765	0.311
1.7688	0.2852
1.7766	0.2933
1.7774	0.2946
1.78	0.2903
1.7812	0.2939
1.7841	0.2902
1.656	0.3908
1.6736	0.3834
1.7502	0.3457
1.7545	0.3307
1.7559	0.3127
1.76	0.2907
1.7637	0.3266
1.7651	0.3262
1.7663	0.2952
1.7737	0.2877
1.7759	0.292
1.7787	0.2887
1.7798	0.2804
1.7799	0.2964
1.7896	0.2844
1.6187	0.443
1.6432	0.3981
1.6921	0.3505
1.7112	0.3351
1.7518	0.2949
1.7531	0.2927
1.7563	0.322
1.7595	0.2946
1.7622	0.2849
1.7635	0.2953
1.7671	0.2881
1.7677	0.2881
1.7689	0.2945
1.774	0.2931
1.7835	0.2832
1.7852	0.281
1.7857	0.2834
1.7857	0.2841
1.7891	0.2804
1.7898	0.2825
1.79	0.2811
1.7913	0.2812
1.7916	0.2797
1.7917	0.2805
1.7921	0.2767
1.7923	0.28
